# Supplementary material for: β-Nd2Mo4O15
Source: Acta Crystallogr Sect E Struct Rep Online. 2010 Nov 27;66(Pt 12):i85. doi: 10.1107/S1600536810048609 (PMC3011581; doi:10.1107/S1600536810048609)
Supplement: Supplementary file 1 [file e-66-00i85-sup1.cif]

##############################################################################
###                                                                        ###
###        Electronic paper (Acta Crystallographica Section E)             ###
###                                                                        ###
##############################################################################
#                                                                            #
# This CIF contains the data in a paper accepted for publication in Acta     #
# Crystallographica Section E. It conforms to the requirements of Notes      #
# for Authors for Section E, and has been peer reviewed under the auspices   #
# of the IUCr Commission on Journals.                                        #
#                                                                            #
# Full details of the Crystallographic Information File format               #
# are given in the paper "The Crystallographic Information File (CIF):       #
# a New Standard Archive File for Crystallography" by S. R. Hall, F. H.      #
# Allen and I. D. Brown [Acta Cryst. (1991), A47, 655-685].                  #
#                                                                            #
# The current version of the core CIF dictionary is obtainable from          #
# ftp://ftp.iucr.org/pub/cif_core.dic. The current version number is 2.4.    #
#                                                                            #
# Software is freely available for graphical display of the structure(s) in  #
# this CIF.  For information consult the CIF home page http://www.iucr.org/  #
# cif/home.html                                                              #
#                                                                            #
# This file may be used for bona fide research purposes within the           #
# scientific community so long as proper attribution is given to the journal # 
# article from which it was obtained.                                        #
#                                                                            #
##############################################################################
                                             
data_I
_audit_creation_method     SHELXL-97
_chemical_name_systematic
;
dineodymium(III) tetramolybdate(VI)
;
_chemical_name_common     ?
_chemical_formula_moiety     ?
_chemical_formula_sum     'Mo4 Nd2 O15'
_chemical_formula_iupac     'Nd2 Mo4 O15'
_chemical_formula_weight     912.24
_chemical_melting_point     ?
_symmetry_cell_setting     triclinic
_symmetry_space_group_name_H-M     'P -1'
_symmetry_space_group_name_Hall     '-P 1'
loop_
    _symmetry_equiv_pos_as_xyz
    'x, y, z'
    '-x, -y, -z'
_cell_length_a     7.4000(6)
_cell_length_b     7.4992(6)
_cell_length_c     11.7291(9)
_cell_angle_alpha     88.916(2)
_cell_angle_beta     83.9570(10)
_cell_angle_gamma     84.196(2)
_cell_volume     643.94(9)
_cell_formula_units_Z     2
_cell_measurement_reflns_used     487
_cell_measurement_theta_min     2.10
_cell_measurement_theta_max     23.02
_cell_measurement_temperature     293(2)
_exptl_crystal_description     prism
_exptl_crystal_colour     'light-red'
_exptl_crystal_size_max     0.15
_exptl_crystal_size_mid     0.15
_exptl_crystal_size_min     0.05
_exptl_crystal_density_diffrn     4.705
_exptl_crystal_density_meas     .
_exptl_crystal_density_method     'not measured'
_exptl_crystal_F_000     816
_exptl_absorpt_coefficient_mu     11.767
_exptl_absorpt_correction_type     multi-scan
_exptl_absorpt_process_details     '(SADABS; Bruker, 1997)'
_exptl_absorpt_correction_T_min     0.2713
_exptl_absorpt_correction_T_max     0.5907
_exptl_special_details
;
;
_diffrn_ambient_temperature     293(2)
_diffrn_radiation_type     MoK\a
_diffrn_radiation_wavelength     0.71073
_diffrn_radiation_source     'fine-focus sealed tube'
_diffrn_radiation_monochromator     graphite
_diffrn_measurement_device_type     'Bruker SMART 1K CCD'
_diffrn_measurement_method     \w
_diffrn_detector_area_resol_mean     .
_diffrn_reflns_number     3620
_diffrn_reflns_av_R_equivalents     0.0400
_diffrn_reflns_av_sigmaI/netI     0.0354
_diffrn_reflns_theta_min     1.75
_diffrn_reflns_theta_max     25.72
_diffrn_reflns_theta_full     25.72
_diffrn_measured_fraction_theta_max     0.977
_diffrn_measured_fraction_theta_full     0.977
_diffrn_reflns_limit_h_min     -9
_diffrn_reflns_limit_h_max     8
_diffrn_reflns_limit_k_min     -9
_diffrn_reflns_limit_k_max     6
_diffrn_reflns_limit_l_min     -14
_diffrn_reflns_limit_l_max     14
_refine_special_details
;
Refinement of <i>F</i>^2^ against ALL reflections. The weighted <i>R</i>-factor
<i>wR</i> and goodness of fit <i>S</i> are based on <i>F</i>^2^, conven tional
<i>R</i>-factors <i>R</i> are based on <i>F</i>, with <i>F</i> set to zero for
negative <i>F</i>^2^. The threshold expression of <i>F</i>^2^ >
\s(<i>F</i>^2^) is used only for calculating <i>R</i>-factors(gt) <i>etc</i>.
and is not relevant to the choice of reflections for refinement.
<i>R</i>-factors based on <i>F</i>^2^ are statistically about twice as large
as those based on <i>F</i>, and <i>R</i>- factors based on ALL data will be
even larger.
;
_reflns_number_total     2390
_reflns_number_gt     2268
_reflns_threshold_expression     I>2sigma(I)
_refine_ls_structure_factor_coef     Fsqd
_refine_ls_matrix_type     full
_refine_ls_R_factor_all     0.0478
_refine_ls_R_factor_gt     0.0458
_refine_ls_wR_factor_gt     0.1232
_refine_ls_wR_factor_ref     0.1284
_refine_ls_goodness_of_fit_ref     1.046
_refine_ls_restrained_S_all     1.046
_refine_ls_number_reflns     2390
_refine_ls_number_parameters     191
_refine_ls_number_restraints     0
_refine_ls_hydrogen_treatment     .
_refine_ls_weighting_scheme     calc
_refine_ls_weighting_details
         'calc w=1/[\s^2^(Fo^2^)+(0.0986P)^2^+6.3644P] where P=(Fo^2^+2Fc^2^)/3'
_atom_sites_solution_hydrogens     .
_atom_sites_solution_primary     direct
_atom_sites_solution_secondary     difmap
_refine_ls_shift/su_max     0.000
_refine_ls_shift/su_mean     0.000
_refine_diff_density_max     3.381
_refine_diff_density_min     -2.540
_refine_ls_extinction_method     '<i>SHELXL97</i> (Sheldrick, 2008)'
_refine_ls_extinction_coef     0.0080(7)
_refine_ls_extinction_expression
                                  'Fc^*^=kFc[1+0.001xFc^2^\l^3^/sin(2\q)]^-1/4^'
loop_
    _atom_type_symbol
    _atom_type_description
    _atom_type_scat_dispersion_real
    _atom_type_scat_dispersion_imag
    _atom_type_scat_source
    'Mo' 'Mo' -1.6832 0.6857
                         'International Tables Vol C Tables 4.2.6.8 and 6.1.1.4'
    'Nd' 'Nd' -0.1943 3.0179
                         'International Tables Vol C Tables 4.2.6.8 and 6.1.1.4'
    'O' 'O' 0.0106 0.0060
                         'International Tables Vol C Tables 4.2.6.8 and 6.1.1.4'
_computing_data_collection     '<i>SMART</i> (Bruker, 1997)'
_computing_cell_refinement     '<i>SAINT</i> (Bruker, 1997)'
_computing_data_reduction     '<i>SAINT</i> (Bruker, 1997)'
_computing_structure_solution     '<i>SHELXS97</i> (Sheldrick, 2008)'
_computing_structure_refinement     '<i>SHELXL97</i> (Sheldrick, 2008)'
_computing_molecular_graphics     '<i>DIAMOND</i> (Brandenburg, 2004)'
_computing_publication_material     '<i>SHELXTL</i> (Sheldrick, 2008)'
loop_
    _atom_site_type_symbol
    _atom_site_label
    _atom_site_fract_x
    _atom_site_fract_y
    _atom_site_fract_z
    _atom_site_U_iso_or_equiv
    _atom_site_adp_type
    _atom_site_calc_flag
    _atom_site_refinement_flags
    _atom_site_occupancy
    _atom_site_disorder_assembly
    _atom_site_disorder_group
    Nd Nd1 0.24478(7) 0.41215(6) 0.22477(4) 0.0090(2) Uani d . 1 . .
    Nd Nd2 0.67891(6) 0.09060(6) 0.22360(4) 0.0081(2) Uani d . 1 . .
    Mo Mo1 0.43929(11) 0.25334(11) 0.52879(7) 0.0093(3) Uani d . 1 . .
    Mo Mo2 0.72798(11) 0.57014(10) 0.12800(7) 0.0081(3) Uani d . 1 . .
    Mo Mo3 0.22775(11) 0.92862(10) 0.12894(7) 0.0084(3) Uani d . 1 . .
    Mo Mo4 0.09418(11) 0.67225(10) 0.52795(7) 0.0090(3) Uani d . 1 . .
    O O11 0.0842(9) 0.4745(9) 0.4032(6) 0.0122(14) Uani d . 1 . .
    O O2 0.6680(10) 0.2917(10) 0.5608(6) 0.0180(15) Uani d . 1 . .
    O O15 0.5756(9) 0.4080(9) 0.1806(6) 0.0124(14) Uani d . 1 . .
    O O8 0.3544(9) 0.0941(9) 0.1872(6) 0.0116(14) Uani d . 1 . .
    O O1 0.2954(10) 0.4305(9) 0.5914(6) 0.0161(15) Uani d . 1 . .
    O O5 0.8677(10) 0.2270(10) 0.3442(7) 0.0183(15) Uani d . 1 . .
    O O7 0.7035(11) 0.0974(11) 0.0170(7) 0.0209(17) Uani d . 1 . .
    O O12 -0.0335(11) 0.8313(10) 0.4610(7) 0.0217(16) Uani d . 1 . .
    O O4 0.4229(10) 0.2652(9) 0.3798(6) 0.0153(15) Uani d . 1 . .
    O O6 0.9983(10) 0.0078(11) 0.1526(7) 0.0231(17) Uani d . 1 . .
    O O9 0.2747(11) 0.4070(11) 0.0191(7) 0.0227(17) Uani d . 1 . .
    O O10 0.2620(11) 0.7197(10) 0.1964(6) 0.0200(16) Uani d . 1 . .
    O O13 0.6638(11) 0.7841(10) 0.1853(7) 0.0207(16) Uani d . 1 . .
    O O14 0.9451(11) 0.4864(12) 0.1581(7) 0.0253(18) Uani d . 1 . .
    O O3 0.3788(10) 0.0521(9) 0.5944(6) 0.0150(14) Uani d . 1 . .
loop_
    _atom_site_aniso_label
    _atom_site_aniso_U_11
    _atom_site_aniso_U_22
    _atom_site_aniso_U_33
    _atom_site_aniso_U_12
    _atom_site_aniso_U_13
    _atom_site_aniso_U_23
    Nd1 0.0097(3) 0.0080(3) 0.0089(3) 0.0000(2) 0.0000(2) 0.0003(2)
    Nd2 0.0096(3) 0.0058(3) 0.0091(3) -0.0022(2) -0.0012(2) -0.0003(2)
    Mo1 0.0098(4) 0.0084(4) 0.0101(4) -0.0026(3) -0.0019(3) 0.0022(3)
    Mo2 0.0086(4) 0.0075(4) 0.0084(4) -0.0030(3) 0.0001(3) 0.0001(3)
    Mo3 0.0089(4) 0.0080(4) 0.0088(4) -0.0025(3) -0.0011(3) -0.0016(3)
    Mo4 0.0083(4) 0.0079(4) 0.0113(4) -0.0026(3) -0.0011(3) -0.0023(3)
    O11 0.013(3) 0.013(3) 0.011(3) -0.004(3) -0.001(3) 0.000(3)
    O2 0.017(4) 0.023(4) 0.015(4) -0.006(3) 0.000(3) 0.002(3)
    O15 0.006(3) 0.011(3) 0.020(4) -0.001(2) 0.003(3) -0.006(3)
    O8 0.010(3) 0.008(3) 0.017(3) -0.006(3) -0.002(3) -0.002(3)
    O1 0.019(4) 0.009(3) 0.019(4) -0.003(3) 0.000(3) -0.001(3)
    O5 0.016(4) 0.016(4) 0.024(4) -0.004(3) -0.001(3) -0.004(3)
    O7 0.026(4) 0.024(4) 0.012(4) -0.001(3) 0.000(3) -0.006(3)
    O12 0.023(4) 0.016(4) 0.027(4) 0.003(3) -0.008(3) 0.000(3)
    O4 0.015(3) 0.009(3) 0.019(4) 0.005(3) 0.001(3) -0.001(3)
    O6 0.012(4) 0.030(5) 0.026(4) 0.002(3) 0.001(3) -0.002(3)
    O9 0.026(4) 0.027(4) 0.016(4) -0.005(3) -0.001(3) -0.003(3)
    O10 0.032(4) 0.015(4) 0.016(4) -0.005(3) -0.013(3) 0.004(3)
    O13 0.031(4) 0.011(4) 0.021(4) -0.006(3) -0.006(3) -0.001(3)
    O14 0.015(4) 0.039(5) 0.021(4) -0.007(3) 0.003(3) 0.007(4)
    O3 0.017(3) 0.008(3) 0.019(4) -0.002(3) 0.000(3) 0.008(3)
_geom_special_details
;
All e.s.d.'s (except the e.s.d. in the dihedral angle between two l.s. planes)
are estimated using the full covariance matrix. The cell e.s.d.'s are taken
into account individually in the estimation of e.s.d.'s in distances, angles
and torsion angles; correlations between e.s.d.'s in cell parameters are only
used when they are defined by crystal symmetry. An approximate (isotropic)
treatment of cell e.s.d.'s is used for estimating e.s.d.'s involving l.s.
planes.
;
loop_
    _geom_bond_atom_site_label_1
    _geom_bond_atom_site_label_2
    _geom_bond_site_symmetry_2
    _geom_bond_distance
    _geom_bond_publ_flag
    Nd1 O11 . 2.326(7) ?
    Nd1 O10 . 2.339(7) ?
    Nd1 O9 . 2.400(8) ?
    Nd1 O14 1_455 2.437(8) ?
    Nd1 O15 . 2.446(6) ?
    Nd1 O8 . 2.472(7) ?
    Nd1 O4 . 2.528(7) ?
    Nd1 Nd2 . 3.8158(7) ?
    Nd2 O13 1_545 2.366(7) ?
    Nd2 O3 2_656 2.387(7) ?
    Nd2 O5 . 2.399(7) ?
    Nd2 O7 . 2.411(8) ?
    Nd2 O6 . 2.444(7) ?
    Nd2 O8 . 2.480(7) ?
    Nd2 O15 . 2.484(7) ?
    Nd2 O4 . 2.742(7) ?
    Mo1 O1 . 1.739(7) ?
    Mo1 O3 . 1.758(7) ?
    Mo1 O4 . 1.764(7) ?
    Mo1 O2 . 1.823(7) ?
    Mo2 O9 2_665 1.733(8) ?
    Mo2 O14 . 1.734(8) ?
    Mo2 O13 . 1.753(7) ?
    Mo2 O15 . 1.798(7) ?
    Mo3 O6 1_465 1.737(7) ?
    Mo3 O7 2_665 1.742(8) ?
    Mo3 O10 . 1.749(7) ?
    Mo3 O8 1_565 1.814(6) ?
    Mo4 O12 . 1.680(8) ?
    Mo4 O5 2_666 1.753(7) ?
    Mo4 O11 2_566 1.909(7) ?
    Mo4 O2 2_666 1.989(7) ?
    Mo4 O11 . 2.115(7) ?
    Mo4 O1 . 2.386(7) ?
    Mo4 Mo4 2_566 3.1674(15) ?
    O11 Mo4 2_566 1.909(7) ?
    O2 Mo4 2_666 1.989(7) ?
    O8 Mo3 1_545 1.814(6) ?
    O5 Mo4 2_666 1.753(7) ?
    O7 Mo3 2_665 1.742(8) ?
    O6 Mo3 1_645 1.737(7) ?
    O9 Mo2 2_665 1.733(8) ?
    O13 Nd2 1_565 2.366(7) ?
    O14 Nd1 1_655 2.437(8) ?
    O3 Nd2 2_656 2.387(7) ?
loop_
    _geom_angle_atom_site_label_1
    _geom_angle_atom_site_label_2
    _geom_angle_atom_site_label_3
    _geom_angle_site_symmetry_1
    _geom_angle_site_symmetry_3
    _geom_angle
    _geom_angle_publ_flag
    O11 Nd1 O10 . . 88.8(3) ?
    O11 Nd1 O9 . . 153.3(3) ?
    O10 Nd1 O9 . . 83.4(3) ?
    O11 Nd1 O14 . 1_455 82.8(3) ?
    O10 Nd1 O14 . 1_455 82.1(3) ?
    O9 Nd1 O14 . 1_455 70.9(3) ?
    O11 Nd1 O15 . . 125.3(2) ?
    O10 Nd1 O15 . . 81.3(3) ?
    O9 Nd1 O15 . . 78.7(3) ?
    O14 Nd1 O15 1_455 . 146.7(3) ?
    O11 Nd1 O8 . . 116.2(2) ?
    O10 Nd1 O8 . . 152.5(3) ?
    O9 Nd1 O8 . . 78.6(3) ?
    O14 Nd1 O8 1_455 . 110.8(3) ?
    O15 Nd1 O8 . . 75.0(2) ?
    O11 Nd1 O4 . . 70.6(2) ?
    O10 Nd1 O4 . . 116.3(2) ?
    O9 Nd1 O4 . . 135.5(2) ?
    O14 Nd1 O4 1_455 . 146.5(2) ?
    O15 Nd1 O4 . . 66.7(2) ?
    O8 Nd1 O4 . . 66.3(2) ?
    O11 Nd1 Nd2 . . 116.20(17) ?
    O10 Nd1 Nd2 . . 120.5(2) ?
    O9 Nd1 Nd2 . . 89.6(2) ?
    O14 Nd1 Nd2 1_455 . 148.9(2) ?
    O15 Nd1 Nd2 . . 39.66(16) ?
    O8 Nd1 Nd2 . . 39.68(15) ?
    O4 Nd1 Nd2 . . 45.87(15) ?
    O13 Nd2 O3 1_545 2_656 73.9(3) ?
    O13 Nd2 O5 1_545 . 129.8(3) ?
    O3 Nd2 O5 2_656 . 75.9(3) ?
    O13 Nd2 O7 1_545 . 79.6(3) ?
    O3 Nd2 O7 2_656 . 153.0(3) ?
    O5 Nd2 O7 . . 126.9(3) ?
    O13 Nd2 O6 1_545 . 80.7(3) ?
    O3 Nd2 O6 2_656 . 107.9(3) ?
    O5 Nd2 O6 . . 71.7(3) ?
    O7 Nd2 O6 . . 72.0(3) ?
    O13 Nd2 O8 1_545 . 79.2(3) ?
    O3 Nd2 O8 2_656 . 91.6(2) ?
    O5 Nd2 O8 . . 140.7(2) ?
    O7 Nd2 O8 . . 78.5(3) ?
    O6 Nd2 O8 . . 146.8(3) ?
    O13 Nd2 O15 1_545 . 147.6(2) ?
    O3 Nd2 O15 2_656 . 124.5(2) ?
    O5 Nd2 O15 . . 82.5(2) ?
    O7 Nd2 O15 . . 77.3(3) ?
    O6 Nd2 O15 . . 112.6(3) ?
    O8 Nd2 O15 . . 74.2(2) ?
    O13 Nd2 O4 1_545 . 119.7(3) ?
    O3 Nd2 O4 2_656 . 63.0(2) ?
    O5 Nd2 O4 . . 78.3(2) ?
    O7 Nd2 O4 . . 129.9(2) ?
    O6 Nd2 O4 . . 150.0(2) ?
    O8 Nd2 O4 . . 63.0(2) ?
    O15 Nd2 O4 . . 62.9(2) ?
    O13 Nd2 Nd1 1_545 . 118.7(2) ?
    O3 Nd2 Nd1 2_656 . 99.86(17) ?
    O5 Nd2 Nd1 . . 105.23(18) ?
    O7 Nd2 Nd1 . . 88.49(19) ?
    O6 Nd2 Nd1 . . 150.0(2) ?
    O8 Nd2 Nd1 . . 39.53(15) ?
    O15 Nd2 Nd1 . . 38.92(15) ?
    O4 Nd2 Nd1 . . 41.44(15) ?
    O1 Mo1 O3 . . 108.8(3) ?
    O1 Mo1 O4 . . 107.4(3) ?
    O3 Mo1 O4 . . 114.5(3) ?
    O1 Mo1 O2 . . 105.5(3) ?
    O3 Mo1 O2 . . 109.3(3) ?
    O4 Mo1 O2 . . 110.9(3) ?
    O9 Mo2 O14 2_665 . 109.3(4) ?
    O9 Mo2 O13 2_665 . 106.3(4) ?
    O14 Mo2 O13 . . 112.1(4) ?
    O9 Mo2 O15 2_665 . 109.1(4) ?
    O14 Mo2 O15 . . 107.0(3) ?
    O13 Mo2 O15 . . 113.0(3) ?
    O6 Mo3 O7 1_465 2_665 111.1(4) ?
    O6 Mo3 O10 1_465 . 109.0(4) ?
    O7 Mo3 O10 2_665 . 108.4(4) ?
    O6 Mo3 O8 1_465 1_565 106.6(4) ?
    O7 Mo3 O8 2_665 1_565 109.7(3) ?
    O10 Mo3 O8 . 1_565 112.0(3) ?
    O12 Mo4 O5 . 2_666 104.3(4) ?
    O12 Mo4 O11 . 2_566 102.4(4) ?
    O5 Mo4 O11 2_666 2_566 95.7(3) ?
    O12 Mo4 O2 . 2_666 97.0(4) ?
    O5 Mo4 O2 2_666 2_666 97.9(3) ?
    O11 Mo4 O2 2_566 2_666 152.7(3) ?
    O12 Mo4 O11 . . 94.5(3) ?
    O5 Mo4 O11 2_666 . 160.8(3) ?
    O11 Mo4 O11 2_566 . 76.3(3) ?
    O2 Mo4 O11 2_666 . 83.4(3) ?
    O12 Mo4 O1 . . 170.4(3) ?
    O5 Mo4 O1 2_666 . 83.9(3) ?
    O11 Mo4 O1 2_566 . 81.3(3) ?
    O2 Mo4 O1 2_666 . 76.7(3) ?
    O11 Mo4 O1 . . 77.7(3) ?
    O12 Mo4 Mo4 . 2_566 100.5(3) ?
    O5 Mo4 Mo4 2_666 2_566 133.6(3) ?
    O11 Mo4 Mo4 2_566 2_566 40.4(2) ?
    O2 Mo4 Mo4 2_666 2_566 117.3(2) ?
    O11 Mo4 Mo4 . 2_566 35.83(18) ?
    O1 Mo4 Mo4 . 2_566 76.52(17) ?
    Mo4 O11 Mo4 2_566 . 103.7(3) ?
    Mo4 O11 Nd1 2_566 . 122.5(3) ?
    Mo4 O11 Nd1 . . 133.7(3) ?
    Mo1 O2 Mo4 . 2_666 136.8(4) ?
    Mo2 O15 Nd1 . . 135.0(4) ?
    Mo2 O15 Nd2 . . 123.6(3) ?
    Nd1 O15 Nd2 . . 101.4(2) ?
    Mo3 O8 Nd1 1_545 . 126.2(3) ?
    Mo3 O8 Nd2 1_545 . 132.4(3) ?
    Nd1 O8 Nd2 . . 100.8(2) ?
    Mo1 O1 Mo4 . . 136.9(4) ?
    Mo4 O5 Nd2 2_666 . 152.6(4) ?
    Mo3 O7 Nd2 2_665 . 165.9(5) ?
    Mo1 O4 Nd1 . . 144.6(4) ?
    Mo1 O4 Nd2 . . 122.6(3) ?
    Nd1 O4 Nd2 . . 92.7(2) ?
    Mo3 O6 Nd2 1_645 . 168.5(5) ?
    Mo2 O9 Nd1 2_665 . 171.6(5) ?
    Mo3 O10 Nd1 . . 156.8(4) ?
    Mo2 O13 Nd2 . 1_565 159.0(5) ?
    Mo2 O14 Nd1 . 1_655 169.8(5) ?
    Mo1 O3 Nd2 . 2_656 143.0(4) ?
data_global
_journal_date_recd_electronic     2010-11-04
_journal_date_accepted     2010-11-22
_journal_name_full     'Acta Crystallographica, Section E'
_journal_year     2010
_journal_volume     66
_journal_issue     12
_journal_page_first     i85
_journal_page_last     i85
_journal_paper_category     QI
_journal_coeditor_code     WM2425
_publ_contact_author_name     'Dan Zhao'
_publ_contact_author_address
;
Department of Physics and Chemistry, Henan Polytechnic University, Jiaozuo,
 Henan 454000, People's Republic of China
;
_publ_contact_author_email     'iamzd@hpu.edu.cn'
_publ_contact_author_fax     ?
_publ_contact_author_phone     ?
_publ_section_title
;
\b-Nd~2~Mo~4~O~15~
;
loop_
    _publ_author_name
    _publ_author_footnote
    _publ_author_address
    'Zhao, Dan' .
;
Department of Physics and Chemistry, Henan Polytechnic University, Jiaozuo,
Henan 454000, People's Republic of China
;
    'Li, Fei-Fei' .
;
Department of Physics and Chemistry, Henan Polytechnic University, Jiaozuo,
Henan 454000, People's Republic of China
;
    'Yao, Yu-Ming' .
;
Department of Physics and Chemistry, Henan Polytechnic University, Jiaozuo,
Henan 454000, People's Republic of China
;
    'Huan, Chang-An' .
;
Department of Physics and Chemistry, Henan Polytechnic University, Jiaozuo,
Henan 454000, People's Republic of China
;
    'Zhao, En-Xiao' .
;
Department of Physics and Chemistry, Henan Polytechnic University, Jiaozuo,
Henan 454000, People's Republic of China
;
