# Supplementary material for: β-Nd2Mo4O15
Source: Acta Crystallogr Sect E Struct Rep Online. 2010 Nov 27;66(Pt 12):i85. doi: 10.1107/S1600536810048609 (PMC3011581; doi:10.1107/S1600536810048609)
Supplement: Supplementary file 2 [file e-66-00i85-Isup2.hkl]

# 
# h,k,l, Fc-squared, Fo-squared, sigma(Fo-squared) and status flag 
# 
data_I
_shelx_title ' a in P1                     New: P-1' 
_shelx_refln_list_code          4 
_shelx_F_calc_maximum      359.26 
_exptl_crystal_F_000       816.00 
_reflns_d_resolution_high  0.8188 
 
loop_ 
 _symmetry_equiv_pos_as_xyz 
 'x, y, z' 
 '-x, -y, -z' 
 
_cell_length_a     7.4000 
_cell_length_b     7.4992 
_cell_length_c    11.7291 
_cell_angle_alpha  88.916 
_cell_angle_beta   83.957 
_cell_angle_gamma  84.196 
 
_shelx_F_squared_multiplier     1.000 
 
loop_ 
 _refln_index_h 
 _refln_index_k 
 _refln_index_l 
 _refln_F_squared_calc 
 _refln_F_squared_meas 
 _refln_F_squared_sigma 
 _refln_observed_status 
   1   0   0     3595.98     3913.85     99.96 o 
   2   0   0    54049.59    58616.04   1471.08 o 
   3   0   0    13668.91    13485.98    343.09 o 
   4   0   0    12550.52    11655.18    299.88 o 
   5   0   0     7067.55     6153.26    164.38 o 
   6   0   0    15700.93    15608.35    404.77 o 
   7   0   0       97.24      153.98     65.16 o 
   8   0   0        3.61       -2.45     15.31 o 
  -8   1   0      136.91      143.36     32.97 o 
  -7   1   0     2205.43     1895.35     65.46 o 
  -6   1   0    17175.45    16408.31    835.09 o 
  -5   1   0    17497.67    16953.42    683.75 o 
  -4   1   0    30288.89    31095.54    556.83 o 
  -3   1   0     1970.02     2122.10     42.61 o 
  -2   1   0     4128.47     4586.52    304.77 o 
  -1   1   0     4247.50     3780.59    288.69 o 
   0   1   0     2410.08     2447.36     44.89 o 
   1   1   0     2512.54     2669.00     74.43 o 
   2   1   0    14657.22    12464.27    223.53 o 
   3   1   0     7000.83     5722.78    172.69 o 
   4   1   0     1120.21     1138.81     21.47 o 
   5   1   0     4300.15     4068.62     65.44 o 
   6   1   0    22785.96    22014.84    399.83 o 
   7   1   0      501.12      596.97     34.53 o 
   8   1   0    14031.82    14730.46    390.73 o 
  -8   2   0     2249.34     1708.85     64.66 o 
  -7   2   0      456.14      382.83     29.15 o 
  -6   2   0      543.64      475.05     30.70 o 
  -5   2   0     6280.97     6792.48    617.47 o 
  -4   2   0     4822.06     4949.75    123.77 o 
  -3   2   0   100519.23    98037.00   2715.28 o 
  -2   2   0     7625.39     6232.13    265.46 o 
  -1   2   0    43837.95    45244.45   1019.85 o 
   0   2   0     6279.96     6115.74    359.29 o 
   1   2   0    83825.20   105066.94   1861.88 o 
   2   2   0    75851.10    69189.72   2677.52 o 
   3   2   0    30925.84    26168.81    471.05 o 
   4   2   0    21648.84    19594.91    354.32 o 
   5   2   0     5215.87     5053.98    574.64 o 
   6   2   0      364.91      372.13     64.44 o 
   7   2   0     1206.43     1221.15     52.26 o 
   8   2   0     2485.54     2336.13     82.42 o 
  -8   3   0     4023.25     3634.51    114.28 o 
  -7   3   0    19919.66    17409.79    454.21 o 
  -6   3   0      988.90      888.76     41.48 o 
  -5   3   0     2335.63     2184.25     69.39 o 
  -4   3   0      215.82      236.62     62.12 o 
  -3   3   0    21211.57    17962.13   1105.05 o 
  -2   3   0    11527.41    11825.20    370.99 o 
  -1   3   0     2454.61     2627.70     72.09 o 
   0   3   0     2113.90     2167.11     42.99 o 
   1   3   0       66.83       81.95      7.30 o 
   2   3   0     6458.44     9141.01   1478.67 o 
   3   3   0     7676.77     9550.04   1273.94 o 
   4   3   0     3582.04     3724.70    398.46 o 
   5   3   0     4029.43     3228.73    196.06 o 
   6   3   0     2944.72     2746.40     84.91 o 
   7   3   0    11712.69     9705.03    261.60 o 
   8   3   0     1843.85     1680.71     66.92 o 
  -7   4   0     7636.26     6761.08    192.09 o 
  -6   4   0      649.97      594.05     35.31 o 
  -5   4   0     1143.19     1088.96     48.42 o 
  -4   4   0    17520.51    17924.31   2008.96 o 
  -3   4   0     6512.89     5911.69    371.65 o 
  -2   4   0    17926.98    16711.54    920.02 o 
  -1   4   0    86008.69    93249.97   1658.07 o 
   0   4   0     4793.09     4760.84     90.77 o 
   1   4   0    63384.07    71947.46   1666.56 o 
   2   4   0    22927.85    25443.02    889.22 o 
   3   4   0    43273.96    48338.98   1741.17 o 
   4   4   0     5037.70     4817.93    136.06 o 
   5   4   0    22070.07    19574.26    506.94 o 
   6   4   0     1326.69     1134.71     46.90 o 
   7   4   0      194.74      222.36     26.07 o 
   8   4   0     6798.21     6146.50    179.32 o 
  -6   5   0    14392.12    13671.90    364.83 o 
  -5   5   0    12763.09    12193.77    326.69 o 
  -4   5   0     6984.23     6625.57    183.83 o 
  -3   5   0       60.59       84.29     16.00 o 
  -2   5   0     2033.58     2079.92    186.15 o 
  -1   5   0     3981.44     4146.01     83.33 o 
   0   5   0     1731.68     1822.70     41.13 o 
   1   5   0     2068.11     2260.22     87.55 o 
   2   5   0       98.84       81.25     10.13 o 
   3   5   0    10877.67    12111.36    223.79 o 
   4   5   0    10507.97    10044.84    269.89 o 
   5   5   0      223.44      195.55     27.61 o 
   6   5   0       59.81       69.76     23.76 o 
   7   5   0     7710.21     6478.64    186.73 o 
  -6   6   0     1363.78     1194.07     59.17 o 
  -5   6   0      975.18      927.66     49.15 o 
  -4   6   0     6224.67     5952.88    168.51 o 
  -3   6   0     1087.19     1037.27     45.33 o 
  -2   6   0    24467.10    25381.87    464.63 o 
  -1   6   0    15402.13    15657.83    289.15 o 
   0   6   0    50792.25    53756.43    962.07 o 
   1   6   0    15550.90    16112.44    305.28 o 
   2   6   0    39054.13    41853.74    751.17 o 
   3   6   0     3829.25     3714.05    113.72 o 
   4   6   0    23651.50    23607.59    612.63 o 
   5   6   0      646.27      673.11     42.21 o 
   6   6   0     1140.57     1020.17     51.47 o 
   7   6   0     3510.45     2840.57    100.29 o 
  -5   7   0     4925.99     5166.08    158.54 o 
  -4   7   0    12944.79    12196.64    328.34 o 
  -3   7   0     1488.48     1340.76     53.05 o 
  -2   7   0     3298.53     3303.59    102.66 o 
  -1   7   0     1025.12     1023.77     82.58 o 
   0   7   0       15.96       47.11     14.06 o 
   1   7   0      295.60      292.07     19.27 o 
   2   7   0      404.02      472.56     36.82 o 
   3   7   0      660.33      680.05     44.52 o 
   4   7   0      127.75      115.00     33.73 o 
   5   7   0     8412.59     8970.27    255.56 o 
   6   7   0     4917.52     4787.94    150.83 o 
  -3   8   0     5207.25     5643.25    168.71 o 
  -2   8   0     5839.97     6126.41    177.50 o 
  -1   8   0     8798.80     8360.40    229.27 o 
   0   8   0     5816.65     5538.52    227.21 o 
   1   8   0    31286.36    29209.96    756.95 o 
   2   8   0    12593.02    13259.77    362.22 o 
   3   8   0     1373.71     1179.69     58.41 o 
   4   8   0     8521.41     8657.01    250.01 o 
   5   8   0       30.65      175.53     42.16 o 
   2   9   0     1327.52     1211.65     71.45 o 
  -2  -9   1      773.95      676.97     58.33 o 
  -4  -8   1     1997.41     2082.66     91.55 o 
  -3  -8   1      376.90      441.04     45.25 o 
  -2  -8   1      266.78      276.07     33.74 o 
  -1  -8   1     2147.71     1930.63     74.67 o 
   0  -8   1     3524.58     3381.72    106.52 o 
   1  -8   1     7701.07     8630.29    238.89 o 
   2  -8   1       86.73      128.79     32.96 o 
   3  -8   1    11269.94    11679.92    319.25 o 
  -6  -7   1        7.42       79.71     32.19 o 
  -5  -7   1     3762.45     3665.22    121.22 o 
  -4  -7   1      498.33      520.19     47.57 o 
  -3  -7   1    10683.38    11394.67    309.68 o 
  -2  -7   1     2754.83     2799.31     94.85 o 
  -1  -7   1     2022.44     1854.86     99.71 o 
   0  -7   1     6265.14     6308.08    214.14 o 
   1  -7   1     1203.27     1125.85     49.18 o 
   2  -7   1     7894.48     7783.21    214.32 o 
   3  -7   1      675.45      575.63     36.84 o 
   4  -7   1     3551.80     3200.36    102.64 o 
   5  -7   1      822.88      744.58     48.36 o 
  -7  -6   1    20259.04    19446.73    519.81 o 
  -6  -6   1     2431.68     2524.55     94.73 o 
  -5  -6   1      477.10      449.60     36.06 o 
  -4  -6   1     6410.62     6884.00    195.95 o 
  -3  -6   1       16.34       52.89     21.46 o 
  -2  -6   1       13.39       38.66     11.97 o 
  -1  -6   1     2435.95     2549.87     55.80 o 
   0  -6   1     7187.79     7420.98    303.67 o 
   1  -6   1     4898.04     5125.52    102.30 o 
   2  -6   1    19205.15    19367.47    501.59 o 
   3  -6   1     3950.49     3988.75    119.09 o 
   4  -6   1     5065.64     4961.75    146.41 o 
   5  -6   1    12752.86    11560.26    311.10 o 
   6  -6   1     4338.89     4468.69    139.84 o 
  -7  -5   1      494.04      509.41     47.57 o 
  -6  -5   1     1202.17     1270.17     59.17 o 
  -5  -5   1        0.85      -19.16     19.16 o 
  -4  -5   1      275.33      322.13     30.68 o 
  -3  -5   1     2424.26     2772.51    332.15 o 
  -2  -5   1       40.83      125.48     39.86 o 
  -1  -5   1    17224.54    17944.62    326.20 o 
   0  -5   1      427.61      447.50     41.06 o 
   1  -5   1     9185.11     9864.07    248.71 o 
   2  -5   1     3176.97     3321.99     71.77 o 
   3  -5   1      459.12      481.90     29.16 o 
   4  -5   1     1484.57     1370.57     52.30 o 
   5  -5   1     3859.71     3732.60    112.83 o 
   6  -5   1       48.65      124.18     31.43 o 
   7  -5   1        2.33      -18.39     18.39 o 
  -8  -4   1       93.84      109.62     35.26 o 
  -7  -4   1     3090.71     2869.22     97.18 o 
  -6  -4   1     7113.77     6256.79    176.76 o 
  -5  -4   1    15796.53    15113.17    397.40 o 
  -4  -4   1     3891.35     4463.79    763.99 o 
  -3  -4   1      323.98      448.15     77.87 o 
  -2  -4   1     5109.16     5726.87    108.91 o 
  -1  -4   1    12909.26    14051.12    255.67 o 
   0  -4   1     7261.18     7201.34    329.44 o 
   1  -4   1      225.44      230.14     25.31 o 
   2  -4   1    17194.74    16911.56    614.19 o 
   3  -4   1    33846.66    27924.86    903.69 o 
   4  -4   1    10895.18    10322.65    274.24 o 
   5  -4   1     6204.87     5890.59    164.84 o 
   6  -4   1    15892.78    15434.14    405.43 o 
   7  -4   1     1502.28     1409.75     61.49 o 
  -8  -3   1     3080.68     2747.10     96.38 o 
  -7  -3   1       92.05       63.63     26.83 o 
  -6  -3   1    13395.85    10788.66    286.20 o 
  -5  -3   1     1724.72     1359.37     73.15 o 
  -4  -3   1    10825.00    10349.37    916.89 o 
  -3  -3   1      505.59      499.38     43.38 o 
  -2  -3   1     1853.38     2283.69    261.50 o 
  -1  -3   1      505.20      494.58     68.76 o 
   0  -3   1     5309.15     5701.06    105.63 o 
   1  -3   1    13016.61    14759.55    610.73 o 
   2  -3   1     9952.81     9593.93    443.82 o 
   3  -3   1    19891.61    15713.63   1736.11 o 
   4  -3   1       12.98      209.71    100.41 o 
   5  -3   1     3570.86     3311.19    165.90 o 
   6  -3   1       23.50       30.66     19.93 o 
   7  -3   1       56.94       36.79     18.40 o 
   8  -3   1      256.61      236.18     26.07 o 
  -8  -2   1    23962.78    24736.92    645.53 o 
  -7  -2   1      297.77      299.11     29.91 o 
  -6  -2   1     5695.93     6004.05    666.09 o 
  -5  -2   1      208.14      203.60     72.47 o 
  -4  -2   1     3288.37     2750.00     57.26 o 
  -3  -2   1     2535.55     2054.78     44.76 o 
  -2  -2   1    13283.09    11979.59    794.14 o 
  -1  -2   1     4164.17     4807.73    619.24 o 
   0  -2   1    38317.31    42174.34   1168.07 o 
   1  -2   1    51822.14    52233.64   2316.25 o 
   2  -2   1     6137.18     5097.66    370.30 o 
   3  -2   1    21666.61    21096.27    380.69 o 
   4  -2   1     1396.16     1542.98     53.13 o 
   5  -2   1    32196.04    34211.61    876.12 o 
   6  -2   1      998.90      942.83     91.43 o 
   7  -2   1    23134.20    23566.43    608.94 o 
   8  -2   1     1274.18     1144.04     49.94 o 
  -8  -1   1      552.26      504.88     41.43 o 
  -7  -1   1      621.31      724.54     40.68 o 
  -6  -1   1      876.76      752.79     38.41 o 
  -5  -1   1     1519.38     1699.21     56.97 o 
  -4  -1   1    38658.50    37024.39    937.11 o 
  -3  -1   1     4068.35     3503.98     95.27 o 
  -2  -1   1     3798.48     3496.12     94.21 o 
  -1  -1   1     2079.80     1553.52     44.56 o 
   0  -1   1    13071.33    17358.89   1093.59 o 
   1  -1   1    13974.35    11780.86   1253.55 o 
   2  -1   1      634.82      705.69     23.09 o 
   3  -1   1     1596.30     1843.38     42.08 o 
   4  -1   1    10960.23    11241.60    206.01 o 
   5  -1   1    10381.00     9934.29    525.86 o 
   6  -1   1        0.15       90.69     65.15 o 
   7  -1   1     5544.56     5470.98    269.19 o 
  -8   0   1      238.26      291.39     46.01 o 
  -7   0   1    13988.78    13761.79    366.49 o 
  -6   0   1    13433.46    12242.50    227.04 o 
  -5   0   1    15963.70    16475.96    425.13 o 
  -4   0   1       18.95       46.76     11.50 o 
  -3   0   1     2820.99     2542.92     70.68 o 
  -2   0   1    11396.29    10073.48    256.37 o 
  -1   0   1      145.81      240.17     19.96 o 
   0   0   1      605.04        3.53      1.88 o 
   1   0   1       11.36       55.07      3.64 o 
   2   0   1   101526.52   126573.99   3170.45 o 
   3   0   1    27043.06    25972.92    655.30 o 
   4   0   1    68302.34    70392.38   1769.32 o 
   5   0   1     7445.15     6678.72    176.33 o 
   6   0   1     4557.31     4625.02    204.32 o 
   7   0   1    10703.74    10481.02    219.65 o 
   8   0   1     6912.92     6560.45    185.71 o 
  -8   1   1        2.00       90.07     22.84 o 
  -7   1   1    10512.28     9602.71    258.64 o 
  -6   1   1       93.70       62.10     17.63 o 
  -5   1   1       25.68       60.55     13.03 o 
  -4   1   1      699.58      696.10     27.66 o 
  -3   1   1      459.00      519.18     22.27 o 
  -2   1   1    33883.58    36069.99    811.72 o 
  -1   1   1      501.66      580.41     33.18 o 
   0   1   1      636.11      853.88     17.38 o 
   1   1   1    10073.50    11828.68    300.10 o 
   2   1   1    14514.51    13748.70    325.19 o 
   3   1   1     2970.03     2529.99     48.89 o 
   4   1   1     3170.06     2858.38     55.61 o 
   5   1   1     1351.88     1197.65     28.57 o 
   6   1   1      214.10      234.74     12.63 o 
   7   1   1     1883.63     1836.52     63.89 o 
   8   1   1      640.76      628.53     39.14 o 
   9   1   1      950.66      790.82     46.07 o 
  -8   2   1     2489.03     2126.95     78.55 o 
  -7   2   1      426.64      328.33     26.08 o 
  -6   2   1    16143.37    14147.03    370.55 o 
  -5   2   1     5626.02     5859.01    252.88 o 
  -4   2   1       25.13       55.79      9.38 o 
  -3   2   1    11205.19    12119.44    265.13 o 
  -2   2   1      818.01      865.85     63.52 o 
  -1   2   1     9934.70    10264.21   1134.34 o 
   0   2   1    46351.19    54872.52   1485.69 o 
   1   2   1    28737.91    32708.29   1695.40 o 
   2   2   1     1034.32     1363.73     85.56 o 
   3   2   1    26434.24    22014.60   3803.99 o 
   4   2   1    51206.21    43255.19   2065.47 o 
   5   2   1     9729.03     9179.28    293.20 o 
   6   2   1    53446.55    44895.24   1138.07 o 
   7   2   1      216.72      221.61     25.31 o 
   8   2   1     4276.59     4207.34    125.22 o 
  -8   3   1     3903.61     3032.96     98.04 o 
  -7   3   1      487.41      379.00     29.92 o 
  -6   3   1     1936.87     1832.03     64.66 o 
  -5   3   1    23312.96    21048.32    542.05 o 
  -4   3   1       61.42      119.89     72.44 o 
  -3   3   1     8026.78     7238.35    304.41 o 
  -2   3   1      114.06      107.76     12.03 o 
  -1   3   1     7407.76     7839.07    243.12 o 
   0   3   1    35168.20    39813.36    709.54 o 
   1   3   1        8.68       28.00     18.78 o 
   2   3   1    14196.71    16136.65    290.02 o 
   3   3   1     5314.56     6249.52    355.66 o 
   4   3   1     5736.09     6884.68    272.78 o 
   5   3   1      194.28      231.59     20.71 o 
   6   3   1     3548.19     3426.09    102.81 o 
   7   3   1      427.03      378.98     30.69 o 
   8   3   1      181.17      161.78     27.60 o 
  -7   4   1      197.20      187.08     24.54 o 
  -6   4   1     8650.95     8244.70    226.27 o 
  -5   4   1      407.19      393.56     28.39 o 
  -4   4   1    17104.00    17714.15   1301.49 o 
  -3   4   1     3015.00     3009.36    269.44 o 
  -2   4   1        9.78      178.07     95.04 o 
  -1   4   1     2038.44     2079.09     45.30 o 
   0   4   1     7018.90     7257.43    249.73 o 
   1   4   1    37623.85    40213.61   1755.43 o 
   2   4   1      983.89     1086.82     73.45 o 
   3   4   1    55929.50    62657.06   1583.71 o 
   4   4   1     1673.72     1687.37     56.99 o 
   5   4   1    29696.50    29646.50    759.41 o 
   6   4   1      682.13      589.56     35.31 o 
   7   4   1    19829.92    18041.22    472.88 o 
   8   4   1    13971.97    12633.17    339.80 o 
  -6   5   1     3429.69     3010.76     97.22 o 
  -5   5   1     2704.70     2755.82     90.96 o 
  -4   5   1     8630.29     8450.29    230.60 o 
  -3   5   1    17442.80    15869.39    303.33 o 
  -2   5   1     1018.40     1138.89     33.97 o 
  -1   5   1     1831.07     2166.06    132.54 o 
   0   5   1     2700.68     2928.79    151.85 o 
   1   5   1      337.09      384.86     15.12 o 
   2   5   1     1091.01     1084.74     34.60 o 
   3   5   1    11289.39    11605.33    306.61 o 
   4   5   1     7001.94     7265.34    199.71 o 
   5   5   1      179.60      131.12     23.00 o 
   6   5   1     4168.06     3769.83    114.45 o 
   7   5   1       79.36       23.00     23.00 o 
   8   5   1       51.41       11.50     28.36 o 
  -6   6   1      276.60      312.87     33.74 o 
  -5   6   1     1229.19     1292.29     59.93 o 
  -4   6   1      568.00      543.30     39.14 o 
  -3   6   1     2642.81     2447.99     80.19 o 
  -2   6   1       17.29       40.90     12.27 o 
  -1   6   1     9288.68     9308.92    349.78 o 
   0   6   1     4751.71     4529.61    126.08 o 
   1   6   1     2437.90     2446.63     75.59 o 
   2   6   1    29803.51    28504.07    731.49 o 
   3   6   1     4885.97     5375.46    155.11 o 
   4   6   1    13737.07    12951.30    346.19 o 
   5   6   1    21559.79    20177.39    528.88 o 
   6   6   1    19658.83    18566.51    492.05 o 
   7   6   1     8143.89     7055.74    203.86 o 
  -4   7   1     2153.52     2211.17     83.89 o 
  -3   7   1     9322.72     9290.40    253.79 o 
  -2   7   1     9531.79     9011.79    244.75 o 
  -1   7   1     2558.51     2486.20     86.71 o 
   0   7   1     6791.29     7206.34    141.68 o 
   1   7   1     6374.14     6495.40    185.05 o 
   2   7   1     1852.87     1969.51     75.42 o 
   3   7   1      127.51      111.17     28.37 o 
   4   7   1       19.57       87.38     29.13 o 
   5   7   1     2526.02     2478.80     90.89 o 
   6   7   1     1870.62     1582.90     70.76 o 
  -3   8   1      888.97      829.14     48.37 o 
  -2   8   1       42.50       10.73     21.46 o 
  -1   8   1     1966.77     1999.80     72.33 o 
   0   8   1     1010.39      793.36     49.15 o 
   1   8   1      219.78      220.07     32.21 o 
   2   8   1     6151.86     6338.48    190.88 o 
   3   8   1    15649.40    16569.70    446.25 o 
   4   8   1    23352.17    27581.97    726.43 o 
   5   8   1     6629.69     6116.94    187.74 o 
   1   9   1      398.07      345.92     45.25 o 
   2   9   1     3811.41     3465.47    121.95 o 
  -4  -8   2     6305.23     6615.12    200.08 o 
  -3  -8   2    12295.05    12452.97    341.30 o 
  -2  -8   2     6336.01     5873.24    173.84 o 
  -1  -8   2     1132.17     1077.78     49.16 o 
   0  -8   2     2010.96     2157.79     78.49 o 
   1  -8   2     8430.07     8866.63    245.43 o 
   2  -8   2     3246.11     3682.66    121.86 o 
   3  -8   2     1692.50     1767.62     77.66 o 
  -6  -7   2      652.15      732.07     52.18 o 
  -4  -7   2        0.00       39.09     24.53 o 
  -3  -7   2    24828.98    28538.26    741.65 o 
  -2  -7   2      128.13      145.31     18.79 o 
  -1  -7   2     1331.79     1395.35     57.66 o 
   0  -7   2     2572.96     2543.07     82.48 o 
   1  -7   2       33.83       56.72     17.63 o 
   2  -7   2     3824.26     3973.07    122.08 o 
   3  -7   2     5193.02     5015.80    147.16 o 
   4  -7   2     6153.06     6214.35    180.70 o 
   5  -7   2     2125.37     2057.47     80.79 o 
  -7  -6   2       20.14       13.80     29.89 o 
  -6  -6   2     7055.68     6943.35    203.58 o 
  -5  -6   2    11035.25    12153.45    332.43 o 
  -4  -6   2     7660.16     7633.18    214.37 o 
  -3  -6   2     3675.17     4554.37    676.49 o 
  -2  -6   2    19333.11    22540.63    412.17 o 
  -1  -6   2     2976.23     3289.85    108.12 o 
   0  -6   2    16412.62    18158.23    560.99 o 
   1  -6   2      864.10      881.02     40.71 o 
   2  -6   2     3474.23     3585.01    108.19 o 
   3  -6   2     3190.42     3303.97    104.21 o 
   4  -6   2     1852.27     1826.67     66.94 o 
   5  -6   2     1992.26     1791.31     66.17 o 
   6  -6   2      234.52      226.97     32.20 o 
  -7  -5   2      685.31      687.65     46.05 o 
  -6  -5   2    29203.20    26889.90    698.29 o 
  -5  -5   2     5094.54     4876.63    144.98 o 
  -4  -5   2     5395.16     7224.98    895.48 o 
  -3  -5   2      152.86      210.22     24.15 o 
  -2  -5   2     5795.93     6046.26    116.73 o 
  -1  -5   2    11698.44    12786.17    407.48 o 
   0  -5   2     4036.89     4390.10    269.55 o 
   1  -5   2      134.49      157.36     20.70 o 
   2  -5   2     4110.67     4509.24    128.66 o 
   3  -5   2    18840.63    17642.23    458.13 o 
   4  -5   2    11978.46    12089.64    322.13 o 
   5  -5   2       26.87       63.62     20.70 o 
   6  -5   2     6649.91     6056.35    174.70 o 
  -8  -4   2      831.59      746.14     52.97 o 
  -7  -4   2     5933.03     5781.27    171.41 o 
  -6  -4   2       12.84       14.56     19.16 o 
  -5  -4   2     5345.71     5262.75    124.24 o 
  -4  -4   2       62.69       27.75     65.54 o 
  -3  -4   2    42331.83    57436.68   3841.46 o 
  -2  -4   2       79.91      226.78     80.88 o 
  -1  -4   2    47657.15    50163.38    895.14 o 
   0  -4   2    11107.76    12463.19    339.08 o 
   1  -4   2     1764.75     1932.25     41.17 o 
   2  -4   2     7147.87     7492.54    507.91 o 
   3  -4   2     1365.20     1427.40     93.88 o 
   4  -4   2       90.54       99.60     25.68 o 
   5  -4   2      236.59      335.89     26.07 o 
   6  -4   2     3758.49     3374.34    102.74 o 
  -8  -3   2      881.59      752.39     47.60 o 
  -7  -3   2    15977.35    16026.72    425.96 o 
  -6  -3   2     1705.05     1440.51     56.94 o 
  -5  -3   2     8494.46     7476.68    146.50 o 
  -4  -3   2    49370.25    42110.72   1408.50 o 
  -3  -3   2      369.02      374.02     36.07 o 
  -2  -3   2    11815.80    13076.33    572.49 o 
  -1  -3   2     5955.80     6218.09    868.21 o 
   0  -3   2     1807.22     2284.17     52.17 o 
   1  -3   2     4073.43     4746.46    154.99 o 
   2  -3   2       30.67       49.17     13.94 o 
   3  -3   2     4425.12     4817.74    488.80 o 
   4  -3   2      374.69      450.73     50.64 o 
   5  -3   2    43792.32    37487.14   1748.33 o 
   6  -3   2      541.12      490.36     29.16 o 
   7  -3   2     5930.63     5544.27    159.78 o 
   8  -3   2      321.43      312.90     31.44 o 
  -8  -2   2     1137.79     1380.36     69.90 o 
  -7  -2   2     1043.60     1093.11     51.47 o 
  -6  -2   2    18795.32    19303.67    540.50 o 
  -5  -2   2     8844.44     7902.46    215.94 o 
  -4  -2   2    28904.58    29038.80    746.17 o 
  -3  -2   2     2853.09     1756.48     55.81 o 
  -2  -2   2      414.63      581.31     43.39 o 
  -1  -2   2    18588.41    21273.85    614.92 o 
   0  -2   2    23470.68    27415.53    489.20 o 
   1  -2   2    38445.57    39379.01   2534.90 o 
   2  -2   2     1374.58     1588.16     86.08 o 
   3  -2   2     3471.20     3724.69    118.45 o 
   4  -2   2     4116.15     3834.37    285.39 o 
   5  -2   2      168.93      210.12     15.03 o 
   6  -2   2        8.53       66.68     25.29 o 
   7  -2   2      211.10      182.50     24.54 o 
   8  -2   2      359.76      300.66     28.38 o 
  -8  -1   2      833.53     1057.89     62.18 o 
  -7  -1   2    12270.54    15198.77    409.10 o 
  -6  -1   2       32.46       22.23     18.40 o 
  -5  -1   2    22845.61    23738.64    610.00 o 
  -4  -1   2    10360.21    11014.40    288.08 o 
  -3  -1   2    13109.90    11366.59    293.71 o 
  -2  -1   2    17211.55    12669.85    324.65 o 
  -1  -1   2     2446.36     1669.58     49.98 o 
   0  -1   2     3934.21     5001.04    227.84 o 
   1  -1   2    16081.52    14179.90    954.35 o 
   2  -1   2    13215.25    12985.12    470.34 o 
   3  -1   2      646.71      666.43     89.16 o 
   4  -1   2     4272.20     4388.80    416.57 o 
   5  -1   2      695.38      640.40     28.42 o 
   6  -1   2    11447.07    11163.32    208.37 o 
   7  -1   2    17380.16    16825.97    310.36 o 
  -8   0   2     8705.25     9714.41    271.23 o 
  -7   0   2      392.57      355.17     36.82 o 
  -6   0   2       16.44       22.00     13.42 o 
  -5   0   2     1554.57     1404.86     48.89 o 
  -4   0   2    29209.15    26797.95    481.75 o 
  -3   0   2    10904.24     9305.68    313.05 o 
  -2   0   2    79022.09    75114.57   1886.54 o 
  -1   0   2     5368.61     5122.37     94.90 o 
   0   0   2     4362.88     3699.46    401.73 o 
   1   0   2       23.76       77.84     23.59 o 
   2   0   2    20964.52    20356.60    296.47 o 
   3   0   2     6837.16     6490.16    123.17 o 
   4   0   2       13.11       34.40     15.56 o 
   5   0   2     1481.74     1510.71     56.59 o 
   6   0   2    11176.19    10682.74    163.10 o 
   7   0   2     5081.72     5092.74    145.73 o 
   8   0   2      623.36      583.23     38.37 o 
  -8   1   2    15709.60    15621.73    901.02 o 
  -7   1   2     1928.78     1703.35     96.20 o 
  -6   1   2    15222.73    14499.83    381.20 o 
  -5   1   2    11784.19    11501.74    302.30 o 
  -4   1   2     1662.12     1499.03     47.78 o 
  -3   1   2     9092.10     8037.56    209.88 o 
  -2   1   2    26134.11    25343.25    649.14 o 
  -1   1   2    17267.11    14537.98    264.09 o 
   0   1   2       52.68      103.30     10.25 o 
   1   1   2       53.13       97.40      8.05 o 
   2   1   2     1266.91     1245.36     76.48 o 
   3   1   2    12065.83    13307.53    238.96 o 
   4   1   2    29458.85    28465.68    894.62 o 
   5   1   2      221.84      203.37     10.81 o 
   6   1   2    10237.75     9323.03    244.58 o 
   7   1   2     3949.03     4154.65    119.85 o 
   8   1   2     3386.89     2941.59     95.69 o 
   9   1   2     1267.44     1137.75     61.46 o 
  -8   2   2     1106.43     1087.44    167.05 o 
  -7   2   2     5342.33     4998.78    145.68 o 
  -6   2   2     3097.46     2486.41     77.97 o 
  -4   2   2     3818.24     3931.21    296.23 o 
  -3   2   2    22221.87    23370.36    369.47 o 
  -2   2   2     1667.90     2020.21     39.33 o 
  -1   2   2    36423.57    35129.15   1057.47 o 
   0   2   2    36264.23    40120.42    900.97 o 
   1   2   2    13024.45    14318.51    262.69 o 
   2   2   2      867.84      926.22     30.80 o 
   3   2   2      195.39      185.80     50.63 o 
   4   2   2      130.39      133.94     25.30 o 
   5   2   2     6191.56     5648.05    152.92 o 
   6   2   2      599.29      674.73     32.24 o 
   7   2   2      242.49      225.46     21.47 o 
   8   2   2    17796.71    17598.43    460.09 o 
  -7   3   2     2091.66     1613.91     61.57 o 
  -6   3   2     5547.87     5029.12    144.29 o 
  -5   3   2    17499.31    14603.26    381.06 o 
  -4   3   2    22253.62    22787.79   1050.83 o 
  -3   3   2      269.22      326.90     23.40 o 
  -2   3   2     1680.68     1705.26     62.86 o 
  -1   3   2     4192.56     4684.96     90.65 o 
   0   3   2     5685.29     5581.68    104.55 o 
   1   3   2       58.02       77.68     14.57 o 
   2   3   2      115.27      132.13      6.10 o 
   3   3   2     4626.79     4806.25    121.98 o 
   4   3   2    16566.29    17093.25    439.96 o 
   5   3   2     6054.55     5592.61    154.27 o 
   6   3   2     3941.14     3877.95    112.96 o 
   7   3   2     6020.86     5648.06    160.71 o 
   8   3   2      749.45      611.76     41.45 o 
  -7   4   2       68.50       55.19     23.00 o 
  -6   4   2     5688.74     5355.01    155.08 o 
  -5   4   2     3062.70     2805.43     88.76 o 
  -4   4   2     2782.54     2925.32     69.72 o 
  -3   4   2    19183.07    18297.89    341.78 o 
  -2   4   2    21720.48    22965.86   2017.85 o 
  -1   4   2      606.17      597.99     36.10 o 
   0   4   2    14669.88    15530.08    816.26 o 
   1   4   2    16375.97    18148.23    435.20 o 
   2   4   2     5523.48     5926.87    320.62 o 
   3   4   2     3416.64     3373.95     98.39 o 
   4   4   2     4185.41     4405.86    126.41 o 
   5   4   2     3638.30     3336.99     99.78 o 
   6   4   2      632.68      595.63     33.01 o 
   7   4   2     6059.96     5669.71    164.52 o 
   8   4   2     1055.86      889.33     52.22 o 
  -6   5   2     1113.11     1132.19     53.00 o 
  -5   5   2     1489.29     1410.84     55.36 o 
  -4   5   2      669.80      620.89     39.15 o 
  -3   5   2    23330.64    23141.81   1222.20 o 
  -2   5   2     6734.99     7111.38    154.11 o 
  -1   5   2      156.64      197.55     25.69 o 
   0   5   2        3.72       45.54     23.76 o 
   1   5   2     2295.44     2474.27     52.25 o 
   2   5   2     1661.01     1766.90    125.54 o 
   3   5   2     1287.02     1306.81     50.00 o 
   4   5   2      133.78      138.77     19.93 o 
   5   5   2        7.28       26.83     17.63 o 
   6   5   2    19098.19    17921.81    471.19 o 
   8   5   2      182.82      144.14     31.43 o 
  -5   6   2     6367.04     5837.13    169.15 o 
  -4   6   2     3738.11     3842.73    118.18 o 
  -3   6   2     6517.18     6598.96    209.93 o 
  -2   6   2    11267.98    10417.14    273.37 o 
  -1   6   2      193.24      212.51     31.82 o 
   0   6   2    16230.90    17007.65    633.01 o 
   1   6   2     4871.62     5044.39     99.40 o 
   2   6   2    11833.09    13092.33    348.77 o 
   3   6   2      244.64      251.54     29.14 o 
   4   6   2     3194.00     3365.36    108.09 o 
   5   6   2      442.55      353.67     33.76 o 
   6   6   2     2993.43     3007.84    103.32 o 
   7   6   2     5974.00     5689.26    169.72 o 
  -4   7   2     2022.12     2128.20     79.25 o 
  -3   7   2        1.41      118.03     30.66 o 
  -2   7   2      361.67      396.46     25.32 o 
  -1   7   2    12135.46    11157.61    241.50 o 
   0   7   2     2220.42     2246.28     88.97 o 
   1   7   2     1592.08     1399.18     58.46 o 
   2   7   2      243.68      185.58     33.74 o 
   3   7   2     8788.18     9767.22    271.77 o 
   4   7   2      918.47     1035.92     53.75 o 
   5   7   2      673.41      648.51     45.28 o 
   6   7   2        8.84       43.69     32.19 o 
  -3   8   2     9040.16     8462.77    234.54 o 
  -2   8   2       13.53       10.73     25.29 o 
  -1   8   2    19885.96    20021.62    373.09 o 
   0   8   2       68.52      112.68     28.36 o 
   1   8   2       66.06      135.68     30.66 o 
   2   8   2      569.68      633.81     48.34 o 
   3   8   2     3003.81     3224.97    113.33 o 
   4   8   2     1130.98     1156.77     66.06 o 
   5   8   2       31.51      -15.33     32.96 o 
   0   9   2       81.97       70.52     38.33 o 
   1   9   2     2695.73     2153.63     87.81 o 
   2   9   2      699.37      552.55     48.35 o 
  -4  -8   3     2326.89     2608.72    105.46 o 
  -3  -8   3      203.31      192.45     41.40 o 
  -1  -8   3     6653.85     7078.67    201.89 o 
   0  -8   3      906.57      936.75     49.14 o 
   1  -8   3     3992.34     4229.75    131.31 o 
   2  -8   3     5332.63     5658.78    169.55 o 
   3  -8   3     5757.86     5933.21    178.15 o 
  -5  -7   3    15557.62    16112.09    435.53 o 
  -3  -7   3     4807.57     5161.26    154.83 o 
  -2  -7   3      792.22      828.23     38.39 o 
  -1  -7   3    22235.68    23725.51    434.68 o 
   0  -7   3     9671.86    11227.42    302.87 o 
   1  -7   3    16191.28    17752.21    466.22 o 
   2  -7   3      787.39      750.83     42.22 o 
   3  -7   3      896.74      880.71     49.14 o 
   4  -7   3      245.87      213.17     34.51 o 
  -6  -6   3       41.92       31.43     36.79 o 
  -5  -6   3     3550.19     3743.64    123.53 o 
  -4  -6   3      981.74      988.55     53.00 o 
  -3  -6   3      401.56      409.86     31.45 o 
  -2  -6   3     7831.21     8729.70    168.13 o 
  -1  -6   3     9431.06    10446.85    404.28 o 
   0  -6   3    10775.86    11803.36    449.26 o 
   1  -6   3    10707.33    10614.68    283.84 o 
   2  -6   3     9727.52     9407.71    253.94 o 
   3  -6   3     3700.57     3840.52    116.68 o 
   4  -6   3     9650.23     9509.50    259.55 o 
   5  -6   3     3564.66     3429.83    110.37 o 
   6  -6   3      128.49      132.63     31.43 o 
  -7  -5   3     3270.37     3141.87    111.82 o 
  -6  -5   3      389.38      382.76     38.35 o 
  -5  -5   3       76.87       59.03     24.53 o 
  -4  -5   3    17543.21    19656.34   2010.38 o 
  -3  -5   3    23245.11    29520.85    663.41 o 
  -2  -5   3    14353.36    16316.48    300.61 o 
  -1  -5   3     5557.79     6304.03    152.22 o 
   0  -5   3     8820.12     9094.96    569.69 o 
   1  -5   3    20540.18    22409.56    605.23 o 
   2  -5   3      528.77      555.69     29.93 o 
   3  -5   3    20489.19    20386.21   1504.69 o 
   4  -5   3     1670.55     1753.44     64.63 o 
   5  -5   3      202.25      192.46     26.84 o 
   6  -5   3    11690.69    11429.74    309.61 o 
  -7  -4   3      510.63      507.90     45.27 o 
  -6  -4   3     2861.17     2548.04     87.15 o 
  -5  -4   3     3114.40     2892.18    227.01 o 
  -4  -4   3        8.64       31.69     14.28 o 
  -3  -4   3       77.09       99.87     18.40 o 
  -2  -4   3     2462.60     3096.77    171.49 o 
  -1  -4   3     5152.36     5454.02    105.04 o 
   0  -4   3     2263.80     2297.78     47.79 o 
   1  -4   3    47609.34    54425.72   1412.02 o 
   2  -4   3    12060.61    11497.68    261.05 o 
   3  -4   3     1996.43     1859.40     63.20 o 
   4  -4   3    10287.13     8242.34   1753.06 o 
   5  -4   3      468.80      389.82     24.49 o 
   6  -4   3    13992.01    14148.87    375.37 o 
   7  -4   3       92.10       72.83     27.60 o 
  -8  -3   3      265.48      269.92     46.78 o 
  -7  -3   3      157.57      243.81     39.87 o 
  -6  -3   3     5378.91     5734.45    122.35 o 
  -5  -3   3     6096.02     5612.40    182.13 o 
  -4  -3   3     2055.40     2008.14     49.79 o 
  -3  -3   3    23653.24    20920.62   1056.21 o 
  -2  -3   3    43561.11    47263.99   2811.03 o 
  -1  -3   3     2699.40     2877.87    156.16 o 
   0  -3   3    72972.11    87135.81   1547.99 o 
   1  -3   3       42.40       79.70     15.53 o 
   2  -3   3    30053.23    25319.05   1843.79 o 
   3  -3   3     3117.02     3161.14     69.55 o 
   4  -3   3     7988.44     7503.50    376.53 o 
   5  -3   3     1319.00     1363.20    111.50 o 
   6  -3   3     2214.02     2277.91    383.57 o 
   7  -3   3     6694.41     6927.75    194.96 o 
   8  -3   3     9492.02     9191.48    255.77 o 
  -8  -2   3      234.39      283.71     39.11 o 
  -7  -2   3     6764.49     8058.21    165.66 o 
  -6  -2   3    10306.98    10735.79    295.91 o 
  -5  -2   3      783.07      824.90     49.92 o 
  -4  -2   3     1243.01     1008.72     42.32 o 
  -3  -2   3    16407.51    13445.32    353.93 o 
  -2  -2   3    11947.12     8110.61    217.59 o 
  -1  -2   3    14374.19    17049.97    440.04 o 
   0  -2   3     2735.00     3394.80    167.23 o 
   1  -2   3     1731.83     1595.87     94.94 o 
   2  -2   3      195.06      291.05     24.93 o 
   3  -2   3    73213.84    68841.90   1229.62 o 
   4  -2   3      529.88      556.46     94.43 o 
   5  -2   3     4664.45     4849.35    233.97 o 
   6  -2   3     4155.05     4100.66    421.41 o 
   7  -2   3       27.69      -15.88     17.63 o 
  -8  -1   3     1835.55     2235.94     94.61 o 
  -7  -1   3        6.67       22.23     25.29 o 
  -6  -1   3    11261.64    12636.78    339.96 o 
  -5  -1   3     4192.90     4244.05    124.82 o 
  -4  -1   3     3206.75     2915.87     86.74 o 
  -3  -1   3    48604.89    51666.23   1307.62 o 
  -2  -1   3        0.73       -4.60      9.96 o 
  -1  -1   3    89007.73    61874.88   1559.94 o 
   0  -1   3    14353.51    16310.05   1338.27 o 
   1  -1   3    14653.56    13979.76    616.59 o 
   2  -1   3    31788.03    30697.61    447.06 o 
   3  -1   3     7383.32     7607.22    162.57 o 
   4  -1   3     1851.90     1804.54     68.04 o 
   5  -1   3    19981.51    20335.94    300.26 o 
   6  -1   3      621.04      674.59     34.54 o 
   7  -1   3      537.42      519.59     83.64 o 
   8  -1   3      675.13      653.11     46.05 o 
  -8   0   3      712.42      780.55     56.79 o 
  -7   0   3    10932.83    11608.32    314.42 o 
  -6   0   3    10754.57    10802.75    290.82 o 
  -5   0   3     8452.04     7877.41    213.31 o 
  -4   0   3      650.15      624.46     30.72 o 
  -3   0   3      361.98      356.15     19.19 o 
  -2   0   3      541.10      494.20     19.98 o 
  -1   0   3     1281.31     1149.41     26.50 o 
   0   0   3   129068.14   104188.43   1512.81 o 
   1   0   3     4602.15     4950.26     82.43 o 
   2   0   3    16440.51    16501.88    241.56 o 
   3   0   3     3957.12     4533.93    351.00 o 
   4   0   3    13308.15    13950.75    273.68 o 
   5   0   3    24291.22    23763.44    349.55 o 
   6   0   3     4113.21     4039.15     83.07 o 
   7   0   3     9788.62    10054.13    272.47 o 
   8   0   3     1576.63     1696.10     69.20 o 
  -8   1   3     1850.40     2098.20     86.14 o 
  -7   1   3        2.23       30.35     17.12 o 
  -6   1   3     5785.62     5439.42    109.30 o 
  -5   1   3        2.97        1.92     11.11 o 
  -4   1   3    35691.95    32511.14    584.02 o 
  -3   1   3    13783.92    12003.65    310.35 o 
  -2   1   3     4576.12     4077.02    160.57 o 
  -1   1   3    26232.10    23221.92    846.25 o 
   0   1   3    27100.12    27538.99    434.10 o 
   1   1   3    78201.91    80539.74   2863.53 o 
   2   1   3    14125.31    14332.35    209.86 o 
   3   1   3    27893.74    31251.87    556.66 o 
   4   1   3     1217.26     1230.23     27.15 o 
   5   1   3     2846.40     2846.61     57.06 o 
   6   1   3     5355.68     5029.06    137.50 o 
   7   1   3     6891.27     6498.05    301.93 o 
   8   1   3     7418.24     7505.43    211.55 o 
  -8   2   3    16106.05    15739.08    671.83 o 
  -7   2   3      234.05      256.24     35.66 o 
  -6   2   3     3091.04     2916.59     93.39 o 
  -5   2   3      350.33      286.91     24.55 o 
  -4   2   3    23951.09    22551.99    577.42 o 
  -3   2   3     2899.24     2784.03     79.74 o 
  -2   2   3    11230.17    11004.16    398.38 o 
  -1   2   3     2344.82     1848.26     53.49 o 
   0   2   3       91.21      109.67      8.85 o 
   1   2   3    12137.29    10525.63    892.75 o 
   2   2   3    30188.54    33019.09    835.18 o 
   3   2   3     9117.42     9761.37    253.28 o 
   4   2   3    18118.40    17429.01    690.05 o 
   5   2   3     6459.97     6900.49    185.76 o 
   6   2   3     4268.54     3867.35    109.99 o 
   7   2   3     3126.43     2845.32     87.98 o 
  -7   3   3     3882.29     3285.88    105.80 o 
  -6   3   3       48.35      113.45     24.53 o 
  -5   3   3      646.52      540.42     31.47 o 
  -4   3   3     2260.71     2160.35    106.42 o 
  -3   3   3    16034.84    14073.67    380.92 o 
  -2   3   3    71626.05    72157.90   2173.36 o 
  -1   3   3     3902.76     4050.59     91.23 o 
   0   3   3    31117.76    32217.93    576.49 o 
   1   3   3     4508.94     4661.53     87.54 o 
   2   3   3    28459.14    25038.80   2923.96 o 
   3   3   3     5086.84     5025.53    137.30 o 
   4   3   3    33033.96    32944.00    836.83 o 
   5   3   3       74.03       52.90     14.57 o 
   6   3   3        3.75       17.63     13.03 o 
   7   3   3     6627.38     6146.65    171.78 o 
   8   3   3     1967.83     1833.44     68.48 o 
  -7   4   3    22032.05    20127.97    529.45 o 
  -6   4   3     7721.58     7709.76    215.61 o 
  -5   4   3     4153.17     4050.29    169.40 o 
  -4   4   3      361.72      332.21     52.17 o 
  -3   4   3     1492.79     1604.59     94.27 o 
  -2   4   3      980.94     1070.27     32.85 o 
  -1   4   3    19448.26    20762.33    377.95 o 
   0   4   3       61.46       62.58      8.64 o 
   1   4   3    26620.84    27265.59    687.80 o 
   2   4   3    17338.80    19609.08   1281.27 o 
   3   4   3    20986.20    20804.67    535.14 o 
   4   4   3    13257.91    13474.28    352.66 o 
   5   4   3    11266.75    10415.88    276.53 o 
   6   4   3     6427.48     6098.98    171.84 o 
   7   4   3     2730.41     2564.29     84.78 o 
   8   4   3       19.87      -19.93     19.93 o 
  -6   5   3     1234.36     1044.06     50.70 o 
  -5   5   3    11578.13    10445.75    281.66 o 
  -4   5   3     2332.74     2210.79     94.77 o 
  -3   5   3     5305.00     5708.56    403.28 o 
  -2   5   3       56.08       43.23     14.17 o 
  -1   5   3    32318.54    34580.89    624.34 o 
   0   5   3    25285.95    28530.12    895.24 o 
   1   5   3    25848.39    26800.18    635.34 o 
   2   5   3    12426.24    12649.04    334.71 o 
   3   5   3     1957.83     1970.14     67.80 o 
   4   5   3     1077.76     1115.12     48.42 o 
   5   5   3      461.39      438.11     29.92 o 
   6   5   3     8552.34     8334.17    230.96 o 
   7   5   3     2392.23     2013.67     73.92 o 
  -5   6   3    17415.50    17352.70    459.17 o 
  -4   6   3       46.57       70.80     47.91 o 
  -3   6   3     5878.52     6032.67    133.54 o 
  -2   6   3     6851.00     7691.77    349.96 o 
  -1   6   3     2707.65     2981.36    333.28 o 
   0   6   3     9762.01    10309.37    202.92 o 
   1   6   3     6421.18     6028.51    169.77 o 
   2   6   3     5983.12     6615.55    187.44 o 
   3   6   3     2951.76     3287.26    105.74 o 
   4   6   3    25808.25    28825.44    746.86 o 
   5   6   3     3037.60     3063.20    101.05 o 
   6   6   3     2159.53     2155.28     78.51 o 
   7   6   3     5274.22     4751.36    145.50 o 
  -4   7   3     6166.61     5866.24    171.35 o 
  -3   7   3    11155.41    11564.82    282.77 o 
  -2   7   3     7670.21     8223.42    166.65 o 
  -1   7   3     4673.14     4620.56    211.73 o 
   0   7   3    10056.84     9015.17    249.09 o 
   1   7   3    11100.31    10378.31    284.23 o 
   2   7   3      194.84      253.04     34.51 o 
   3   7   3    24587.36    25903.89    676.13 o 
   4   7   3      138.71      234.60     36.80 o 
   5   7   3     2129.18     2350.53     91.59 o 
   6   7   3     2692.32     2578.18     95.52 o 
  -2   8   3     3572.90     3448.43    111.12 o 
  -1   8   3      291.19      247.70     47.55 o 
   0   8   3     4404.65     3990.16    129.11 o 
   1   8   3    12922.33    12764.31    348.21 o 
   2   8   3     5180.56     4765.08    149.44 o 
   3   8   3     1865.68     1716.17     76.92 o 
   4   8   3     2641.35     2847.73    110.92 o 
  -3  -8   4      958.24      925.24     58.36 o 
  -1  -8   4    10516.83    11911.60    325.32 o 
   0  -8   4     4680.22     4724.00    145.40 o 
   1  -8   4      370.78      462.50     40.65 o 
   2  -8   4      220.20      223.90     35.27 o 
  -5  -7   4    18995.40    22743.97    608.53 o 
  -4  -7   4      137.64      151.80     40.63 o 
  -3  -7   4      806.91      893.62     53.74 o 
  -2  -7   4      549.95      615.41     42.97 o 
  -1  -7   4      222.22      262.25     33.74 o 
   0  -7   4      106.34       69.76     23.00 o 
   1  -7   4      497.94      562.40     38.36 o 
   2  -7   4    13345.62    14403.97    384.98 o 
   4  -7   4    13702.24    14572.97    393.84 o 
  -6  -6   4      278.39      235.42     40.64 o 
  -5  -6   4       53.68       45.23     27.60 o 
  -4  -6   4     2092.50     2295.76     90.84 o 
  -3  -6   4      192.67      229.74     24.33 o 
  -2  -6   4     7398.37     8230.86    446.75 o 
  -1  -6   4      115.64      182.11     19.93 o 
   0  -6   4      441.36      483.38     34.53 o 
   1  -6   4    14642.42    16383.06    430.42 o 
   2  -6   4     3736.76     4103.80    123.68 o 
   3  -6   4     1396.06     1197.76     49.20 o 
   4  -6   4      132.34      102.73     28.37 o 
   5  -6   4      346.07      401.12     39.12 o 
  -7  -5   4       48.86       -2.30     31.43 o 
  -6  -5   4     8787.68     9109.96    258.90 o 
  -5  -5   4      268.19      309.83     36.04 o 
  -4  -5   4     5899.48     6827.80    868.99 o 
  -3  -5   4    10398.40    13000.39    247.09 o 
  -2  -5   4     1646.22     2073.58     51.44 o 
  -1  -5   4     5427.45     6126.62    286.62 o 
   0  -5   4      101.70      106.47     11.20 o 
   1  -5   4     6920.54     7425.23    202.98 o 
   2  -5   4     2553.89     2795.14     87.95 o 
   3  -5   4     6573.94     6531.77    131.41 o 
   4  -5   4      172.98      193.45     49.84 o 
   5  -5   4    16252.05    13805.80    365.12 o 
   6  -5   4     6337.93     6105.59    177.66 o 
  -7  -4   4      501.42      398.94     46.80 o 
  -6  -4   4     3266.62     3308.36    111.90 o 
  -5  -4   4    12110.71    10692.13    208.24 o 
  -4  -4   4     2299.78     2327.91     58.92 o 
  -3  -4   4     1262.72     1343.25     42.30 o 
  -2  -4   4      202.21      264.89     54.45 o 
  -1  -4   4      820.73      949.81     36.89 o 
   0  -4   4     7900.38     7760.80    249.11 o 
   1  -4   4     5965.54     7124.30    457.91 o 
   2  -4   4     2425.71     2479.69     57.35 o 
   3  -4   4    18326.85    15368.77   1462.98 o 
   4  -4   4     2936.79     2734.51    134.33 o 
   5  -4   4     5459.10     5249.45    526.02 o 
   6  -4   4     2046.28     1967.30     72.35 o 
   7  -4   4      850.32      750.03     46.06 o 
  -8  -3   4     2514.08     2743.49    107.03 o 
  -7  -3   4     2466.65     2500.18     93.20 o 
  -6  -3   4    21148.96    22754.87    837.52 o 
  -5  -3   4     8504.30     9560.16    189.15 o 
  -4  -3   4     1844.41     1800.74    140.20 o 
  -3  -3   4     4661.27     4256.75    242.57 o 
  -2  -3   4      255.05      282.08     17.13 o 
  -1  -3   4    11552.84    12931.75    637.23 o 
   0  -3   4    12517.67    14272.65   1140.23 o 
   1  -3   4     7339.44     7264.93    434.46 o 
   2  -3   4    14128.30    12838.57    786.42 o 
   3  -3   4    26523.80    26600.96   1709.76 o 
   4  -3   4    13586.03    13526.93    256.55 o 
   5  -3   4      891.94      866.68    151.70 o 
   6  -3   4     5872.00     6059.61    125.32 o 
   7  -3   4     6496.37     6122.82    174.67 o 
   8  -3   4        1.40       31.42     29.89 o 
  -8  -2   4     4469.00     5839.63    189.35 o 
  -7  -2   4     1817.77     2338.69    106.93 o 
  -6  -2   4      477.76      448.09     50.64 o 
  -5  -2   4     4817.80     3936.13    121.82 o 
  -4  -2   4     4799.88     4943.10    150.78 o 
  -3  -2   4    10703.62     9156.48    247.71 o 
  -2  -2   4    15466.53    12029.22    317.43 o 
  -1  -2   4     3519.10     3047.92     90.29 o 
   0  -2   4     3743.53     3947.91    256.53 o 
   1  -2   4      953.98      870.67     18.04 o 
   2  -2   4     7873.99     9237.50    734.98 o 
   3  -2   4     1249.37     1329.79    332.93 o 
   4  -2   4     3486.61     3555.16    170.76 o 
   5  -2   4    10434.08    10238.31    595.06 o 
   6  -2   4      716.28      724.79    119.00 o 
   7  -2   4     9184.41     9778.75    397.90 o 
  -8  -1   4     8453.26    11779.31    337.91 o 
  -7  -1   4    13628.02    15763.95    427.01 o 
  -6  -1   4     3716.97     4394.69    137.60 o 
  -5  -1   4    14149.40    14371.49    381.40 o 
  -4  -1   4     8369.74     7765.92    211.40 o 
  -3  -1   4     3145.92     2781.20     83.71 o 
  -2  -1   4      167.59      207.09     26.85 o 
  -1  -1   4     1259.57      957.99     34.71 o 
   0  -1   4      485.63      330.95     15.10 o 
   1  -1   4    29086.40    32444.13    586.38 o 
   2  -1   4     8271.69     8071.42    304.22 o 
   3  -1   4    14243.22    14998.32    221.59 o 
   4  -1   4    31254.83    33497.18    874.11 o 
   5  -1   4      184.58      167.58     13.90 o 
   6  -1   4    14477.90    14188.94    262.81 o 
   7  -1   4     5368.34     5437.55    158.92 o 
   8  -1   4     5821.71     5917.73    175.94 o 
  -8   0   4     2761.16     3084.01    114.79 o 
  -7   0   4     3037.14     3336.45    111.06 o 
  -6   0   4     1956.54     2021.03     74.68 o 
  -5   0   4     6614.24     7397.28    204.29 o 
  -4   0   4       23.20       40.62     15.33 o 
  -3   0   4    21317.29    22290.10    571.98 o 
  -2   0   4     1510.86     1550.86     48.61 o 
  -1   0   4      223.63      216.77     26.09 o 
   0   0   4     8540.58     6605.15    788.13 o 
   1   0   4     4813.68     5307.45    125.96 o 
   2   0   4     4513.09     4470.97    169.17 o 
   3   0   4     7121.92     7213.85    146.05 o 
   4   0   4     7376.47     7664.25    156.11 o 
   5   0   4     2011.66     2142.63    214.87 o 
   6   0   4     3177.27     3346.27    102.74 o 
   7   0   4     3947.98     3588.50    109.77 o 
   8   0   4     1188.25     1199.23     59.15 o 
  -8   1   4     3801.42     4084.62    135.07 o 
  -7   1   4      466.32      382.82     40.66 o 
  -6   1   4     9904.51    10191.04    277.36 o 
  -5   1   4     3033.80     2938.88     64.44 o 
  -4   1   4    20081.19    19643.65    357.84 o 
  -3   1   4      917.20      850.73     23.65 o 
  -2   1   4     2931.59     2281.07     53.53 o 
  -1   1   4     1907.39     1823.88    235.98 o 
   0   1   4       55.65       93.42      8.36 o 
   1   1   4     3149.52     3074.66    197.57 o 
   2   1   4      352.68      374.08     14.16 o 
   3   1   4    42520.38    44796.28    651.54 o 
   4   1   4      817.34      947.36     19.02 o 
   5   1   4    40213.32    44161.61   1230.69 o 
   6   1   4     1903.29     1861.33     44.90 o 
   7   1   4      849.66      932.21     46.84 o 
   8   1   4     1831.67     1763.84     70.77 o 
  -7   2   4      127.62       92.10     59.03 o 
  -6   2   4    19644.05    18376.51    448.92 o 
  -5   2   4     2108.00     1959.94     69.34 o 
  -4   2   4     1031.94     1008.49     42.28 o 
  -3   2   4     7705.14     7059.58    138.46 o 
  -2   2   4      483.43      434.14     18.59 o 
  -1   2   4    10937.71     9989.45    483.93 o 
   0   2   4    16182.17    15906.03    821.48 o 
   1   2   4     1603.31     1742.67     59.01 o 
   2   2   4    16036.76    16493.04    423.80 o 
   3   2   4     8349.56     8881.88    231.45 o 
   4   2   4     4525.77     4962.65    134.50 o 
   5   2   4      303.58      391.22     23.78 o 
   6   2   4    19423.10    19389.73    498.78 o 
   7   2   4      934.52      904.93     30.83 o 
   8   2   4     3937.07     4302.07    135.94 o 
  -7   3   4    10533.49     9949.61    194.52 o 
  -6   3   4     1143.93     1169.33     55.32 o 
  -5   3   4       69.25      102.72     21.46 o 
  -4   3   4     5764.62     5523.81    115.11 o 
  -3   3   4      158.84      155.37     67.10 o 
  -2   3   4    10532.21    11282.22    409.39 o 
  -1   3   4     1094.13     1139.36    105.99 o 
   0   3   4    37134.70    36327.12   1072.26 o 
   1   3   4       99.51       89.94      5.70 o 
   2   3   4    34198.59    32942.99   2581.05 o 
   3   3   4     2527.85     2708.99     81.93 o 
   4   3   4     5765.86     5895.71    160.57 o 
   5   3   4    16768.79    18507.19    478.91 o 
   6   3   4    21210.13    19333.20    499.89 o 
   7   3   4    17043.26    17498.12    457.11 o 
   8   3   4     2123.65     2218.71     78.50 o 
  -7   4   4       42.23       13.03     30.66 o 
  -6   4   4     2083.04     2113.35     78.50 o 
  -5   4   4     3694.88     3464.96    104.68 o 
  -4   4   4    23198.50    24317.41    993.82 o 
  -3   4   4     4369.01     4424.26     96.39 o 
  -2   4   4     4214.79     4210.30    159.40 o 
  -1   4   4     2189.66     2303.78    103.02 o 
   0   4   4     1680.97     1733.25     63.58 o 
   1   4   4       61.94       76.42     26.83 o 
   2   4   4     7100.53     7740.21    209.98 o 
   3   4   4     2582.87     3138.52     94.99 o 
   4   4   4     4204.60     4593.26    130.99 o 
   5   4   4    11284.05    10958.52    291.32 o 
   6   4   4        2.11       50.59     19.93 o 
   7   4   4     3069.93     3152.00    101.03 o 
   8   4   4     8039.71     7487.57    210.04 o 
  -6   5   4       54.79       80.49     26.06 o 
  -5   5   4    12645.18    11296.02    459.68 o 
  -4   5   4        0.72      -10.41     14.88 o 
  -3   5   4        4.89       19.62     19.54 o 
  -2   5   4      312.51      427.97     46.02 o 
  -1   5   4       27.09      147.03     87.38 o 
   0   5   4     3682.94     3984.45    299.65 o 
   1   5   4     4065.44     4431.75    656.94 o 
   2   5   4     8081.11     7805.31    213.05 o 
   3   5   4     9859.95     9598.99    259.37 o 
   4   5   4    35026.50    39091.54   1001.26 o 
   5   5   4     3607.59     3439.27    106.63 o 
   6   5   4     5287.82     4850.14    143.36 o 
   7   5   4      918.94      681.05     42.23 o 
  -5   6   4     3415.14     3414.08    111.85 o 
  -4   6   4      793.14      799.17     39.15 o 
  -3   6   4    10458.61    11437.46    416.37 o 
  -2   6   4     5930.28     5954.58    166.98 o 
  -1   6   4    16078.29    16318.15    304.42 o 
   0   6   4     1443.07     1719.79     59.22 o 
   1   6   4      245.98      282.99     29.91 o 
   2   6   4     6204.05     6622.64    186.68 o 
   3   6   4      156.47      160.25     24.54 o 
   4   6   4       86.83      218.48     32.96 o 
   5   6   4     2140.03     2281.16     84.69 o 
   6   6   4     6423.41     5871.10    172.29 o 
   7   6   4     6496.07     6459.28    190.02 o 
  -4   7   4      437.48      382.00     34.52 o 
  -3   7   4     7906.65     8476.32    313.62 o 
  -2   7   4      262.84      313.01     25.31 o 
  -1   7   4     1085.60     1143.55     38.22 o 
   0   7   4       71.10       67.46     29.13 o 
   1   7   4    11132.34     9627.41    263.70 o 
   2   7   4     4721.16     4553.99    138.59 o 
   3   7   4    10450.27     9495.73    263.14 o 
   4   7   4       21.36       50.59     30.66 o 
   5   7   4    18200.30    18909.28    505.21 o 
   6   7   4     8761.34     8105.53    232.08 o 
  -2   8   4     6004.92     6093.19    202.28 o 
  -1   8   4      795.68      696.23     58.34 o 
   0   8   4      207.62      192.46     35.27 o 
   1   8   4     8937.95     8529.00    244.09 o 
   2   8   4      184.54      187.85     36.04 o 
   3   8   4     1252.71     1141.69     61.46 o 
   4   8   4     6351.35     6688.13    205.51 o 
  -2  -8   5     1099.46     1170.49     64.52 o 
  -1  -8   5       20.14       39.86     31.43 o 
   0  -8   5      266.25      217.78     29.91 o 
   1  -8   5     6901.66     7828.26    229.03 o 
   2  -8   5    13263.76    13968.42    379.96 o 
  -5  -7   5     9544.65    10176.51    293.99 o 
  -4  -7   5        0.10      -20.69     37.56 o 
  -3  -7   5    51557.07    56712.95   1404.85 o 
  -2  -7   5     3428.85     3585.17    115.78 o 
  -1  -7   5    11446.28    15264.65    411.90 o 
   0  -7   5       10.01       -9.20     23.76 o 
   1  -7   5     3156.63     3423.64    110.32 o 
   2  -7   5     2015.24     2316.37     85.42 o 
   3  -7   5     1691.73     1908.58     77.67 o 
   4  -7   5       12.35       -0.77     30.66 o 
  -6  -6   5      286.12      390.33     54.45 o 
  -5  -6   5      787.55      732.32     50.66 o 
  -4  -6   5       15.82       40.11     32.19 o 
  -3  -6   5        0.34       24.15     20.03 o 
  -2  -6   5        5.11       49.08     21.84 o 
  -1  -6   5     4546.92     5643.72    165.74 o 
   0  -6   5     4642.56     6017.08    176.63 o 
   1  -6   5     1546.47     1794.47     67.69 o 
   2  -6   5     7480.83     7907.08    221.26 o 
   3  -6   5    15685.83    16304.61    432.21 o 
   4  -6   5     3157.44     3141.56    104.90 o 
   5  -6   5    12269.54    12841.25    348.95 o 
  -6  -5   5    21170.61    21265.28    563.81 o 
  -5  -5   5     8355.72     8639.54    200.78 o 
  -4  -5   5    25978.04    26591.89    490.26 o 
  -3  -5   5     3273.74     3286.57     74.73 o 
  -2  -5   5    21079.91    25428.18    465.73 o 
  -1  -5   5    34939.27    39931.24   1657.62 o 
   0  -5   5      657.86      741.67     36.85 o 
   1  -5   5    10440.42    10947.06    293.51 o 
   2  -5   5     5335.84     5261.08    149.87 o 
   3  -5   5      185.21      246.64     23.21 o 
   4  -5   5     2796.38     2290.47     90.61 o 
   5  -5   5        4.96       42.92     25.29 o 
   6  -5   5       12.45        3.07     21.46 o 
  -7  -4   5       40.95       83.55     42.92 o 
  -6  -4   5      619.95      672.43     53.72 o 
  -5  -4   5    10569.28    10779.96    356.84 o 
  -4  -4   5      527.88      517.68     29.17 o 
  -3  -4   5     2701.23     2823.47     65.44 o 
  -2  -4   5     1414.16     1676.43     44.14 o 
  -1  -4   5    12222.04    13650.47    253.09 o 
   0  -4   5     1524.18     1752.58    145.14 o 
   1  -4   5     3898.28     4330.44    124.04 o 
   2  -4   5     7971.39     7723.46    328.25 o 
   3  -4   5      295.18      245.17     19.83 o 
   4  -4   5    29542.17    27069.96   1475.79 o 
   5  -4   5     4654.08     4856.43    107.26 o 
   6  -4   5      703.16      685.43    160.03 o 
   7  -4   5    13008.91    12838.09    344.58 o 
  -7  -3   5    17183.03    21391.12    408.78 o 
  -6  -3   5     5806.73     5876.94    127.24 o 
  -5  -3   5     8881.44     8728.72    247.20 o 
  -4  -3   5    40135.32    40670.52   1046.79 o 
  -3  -3   5      444.20      444.34     37.60 o 
  -2  -3   5    53561.48    52507.30   1337.22 o 
  -1  -3   5    20537.31    24219.52   1136.95 o 
   0  -3   5    37981.05    42592.98    778.52 o 
   1  -3   5     1053.94     1093.21     47.10 o 
   2  -3   5     4648.53     5000.96    358.54 o 
   3  -3   5      943.98      950.85     52.65 o 
   4  -3   5     1352.68     1374.22     41.46 o 
   5  -3   5    13226.78    13493.29    832.73 o 
   6  -3   5      106.09      125.46     22.47 o 
   7  -3   5     2861.71     3167.10    266.29 o 
  -7  -2   5      839.93      963.50     72.93 o 
  -6  -2   5      145.51      365.71     55.20 o 
  -5  -2   5     5202.01     6902.32    217.32 o 
  -4  -2   5      332.65      270.04     30.69 o 
  -3  -2   5     5514.35     4756.05    138.76 o 
  -2  -2   5     1782.23     1815.52     66.33 o 
  -1  -2   5      482.86      421.57     23.04 o 
   0  -2   5     1925.49     2123.44     83.03 o 
   1  -2   5    28119.54    28675.87   1052.49 o 
   2  -2   5     1185.88     1260.44    117.38 o 
   3  -2   5       71.06      127.80     23.38 o 
   4  -2   5    11174.37    11676.09    219.76 o 
   5  -2   5     6916.21     7071.84    175.83 o 
   6  -2   5    17542.29    18204.05    441.50 o 
   7  -2   5      248.02      255.36     40.64 o 
   8  -2   5     4926.72     5266.64    166.30 o 
  -8  -1   5      421.88      395.80     52.93 o 
  -7  -1   5     3900.14     4398.31    147.54 o 
  -6  -1   5       11.13       16.86     28.36 o 
  -5  -1   5    38404.77    36910.49    949.08 o 
  -4  -1   5     5046.02     4861.90    142.27 o 
  -3  -1   5    61589.49    58866.03   1494.34 o 
  -2  -1   5    12918.68     7811.41    207.99 o 
  -1  -1   5    29932.45    29807.94    763.45 o 
   0  -1   5     6104.95     4119.69     83.12 o 
   1  -1   5    47125.92    53064.27   1537.58 o 
   2  -1   5     5663.87     5971.18    193.35 o 
   3  -1   5      992.70     1145.31     37.73 o 
   4  -1   5       32.55       52.40     24.91 o 
   5  -1   5     2808.24     3069.07    263.30 o 
   6  -1   5     7506.22     7958.54    265.92 o 
   7  -1   5     8670.43     8881.61    248.14 o 
   8  -1   5     2218.49     2531.55     96.21 o 
  -8   0   5     3867.24     4163.54    144.34 o 
  -7   0   5     4764.21     5478.17    170.23 o 
  -6   0   5     4125.57     4762.96    146.18 o 
  -5   0   5      171.21      121.92     25.30 o 
  -4   0   5        7.03      -11.50     11.50 o 
  -3   0   5       66.26       46.76     14.57 o 
  -2   0   5     4567.38     3804.87    108.40 o 
  -1   0   5     5702.98     5485.04    626.83 o 
   0   0   5     6102.03     6141.35    611.40 o 
   1   0   5     1243.48     1540.61     69.32 o 
   2   0   5    15215.33    16542.96    359.11 o 
   3   0   5    49011.32    50942.27    741.41 o 
   4   0   5       37.68       46.12      6.53 o 
   5   0   5     2944.92     3168.26     91.55 o 
   6   0   5     2142.74     2160.92     73.96 o 
   7   0   5     2447.55     2195.05     78.59 o 
   8   0   5     5004.51     4890.90    150.13 o 
  -7   1   5      342.39      366.61     39.88 o 
  -6   1   5    14777.46    14861.43    395.42 o 
  -5   1   5     3920.13     3833.31    116.07 o 
  -4   1   5    16331.21    16008.65    417.11 o 
  -3   1   5    25341.10    22671.25    581.00 o 
  -2   1   5    66866.59    62125.21   1772.84 o 
  -1   1   5    66140.34    55072.95   2474.82 o 
   0   1   5     4079.48     3946.74    256.06 o 
   1   1   5     6170.11     5414.27    364.07 o 
   2   1   5        8.79       44.12      6.40 o 
   3   1   5     5753.91     5508.11     84.28 o 
   4   1   5     5765.18     6118.97    224.32 o 
   5   1   5     1635.33     1718.72    133.19 o 
   6   1   5     3311.02     3467.14    107.38 o 
   7   1   5    15412.90    16177.69    428.19 o 
   8   1   5     3251.33     3076.72    104.13 o 
  -7   2   5      468.14      505.55     49.86 o 
  -6   2   5     9643.38     9862.79    272.12 o 
  -5   2   5     1819.88     1809.97     47.89 o 
  -4   2   5     5723.58     5582.30    117.86 o 
  -3   2   5      713.04      700.02     21.23 o 
  -2   2   5     1041.11     1047.99     27.19 o 
  -1   2   5       17.06       54.03     39.66 o 
   0   2   5    12319.92    12542.77    255.31 o 
   1   2   5     9028.11     8928.66    137.16 o 
   2   2   5     1071.34     1205.23     37.89 o 
   3   2   5     6192.36     6344.14    158.22 o 
   4   2   5    10204.27    11624.33    215.54 o 
   5   2   5    17580.65    19017.20    434.42 o 
   6   2   5     8425.22     9194.28    557.66 o 
   7   2   5     3333.77     3314.40    108.06 o 
   8   2   5      299.29      279.92     34.51 o 
  -7   3   5      780.21      852.96     38.98 o 
  -6   3   5    12636.12    12172.60    348.14 o 
  -5   3   5    11534.52    10927.46    208.12 o 
  -4   3   5    25339.84    25614.99   1309.78 o 
  -3   3   5     5682.09     6160.93    363.87 o 
  -2   3   5    13344.23    13974.94    561.12 o 
  -1   3   5      586.53      519.00     34.90 o 
   0   3   5    72170.55    68366.52    860.42 o 
   1   3   5      933.08      837.89     17.38 o 
   2   3   5    17850.66    17540.78    439.13 o 
   4   3   5     2169.95     2602.55     81.74 o 
   5   3   5      470.15      487.27     30.69 o 
   6   3   5       79.47       95.06     20.70 o 
   7   3   5     1281.09     1215.85     57.64 o 
   8   3   5      390.77      345.16     40.65 o 
  -6   4   5      192.61      228.49     33.74 o 
  -5   4   5      457.94      401.12     29.09 o 
  -4   4   5     6068.23     6470.28    336.06 o 
  -3   4   5      488.38      496.80     27.05 o 
  -2   4   5     4336.55     4735.61    417.18 o 
  -1   4   5       14.67       27.05      9.96 o 
   0   4   5     9273.72     9105.97    171.20 o 
   1   4   5     1741.58     1570.58     64.35 o 
   2   4   5     5538.41     5373.44    149.57 o 
   3   4   5     4966.45     4597.07    130.55 o 
   4   4   5       95.30      127.26     21.47 o 
   5   4   5     5202.87     5344.97    152.85 o 
   6   4   5     3702.77     4027.58    122.07 o 
   7   4   5     1442.13     1347.46     56.88 o 
   8   4   5     7572.21     7465.14    212.16 o 
  -6   5   5     2011.49     1770.10     74.62 o 
  -5   5   5     4909.68     5082.76    116.47 o 
  -4   5   5      226.00      210.00     31.44 o 
  -3   5   5    34456.41    37486.50   1467.98 o 
  -2   5   5     7970.05     8204.19    164.25 o 
  -1   5   5    25044.03    24475.40    830.01 o 
   0   5   5      113.15      138.12     29.52 o 
   1   5   5    12025.87    11335.60    302.05 o 
   2   5   5    11622.67    10526.96    281.06 o 
   3   5   5       42.75       65.16     22.23 o 
   4   5   5     2680.88     2701.88     89.47 o 
   5   5   5        6.57       43.69     21.46 o 
   6   5   5    13734.01    13934.83    373.42 o 
   7   5   5     1485.62     1389.68     60.72 o 
  -5   6   5       57.11      -19.19    107.70 o 
  -4   6   5      110.98      144.49     71.68 o 
  -3   6   5     1696.69     1667.24     53.21 o 
  -2   6   5     1785.81     1821.79     53.09 o 
  -1   6   5      920.02      884.30     66.05 o 
   0   6   5     3844.18     3127.34    102.08 o 
   1   6   5     1637.04     1691.16     66.17 o 
   2   6   5    19250.17    16758.28    439.30 o 
   3   6   5      619.38      499.66     36.07 o 
   4   6   5      850.30      873.06     50.68 o 
   5   6   5     2328.26     2582.17     94.72 o 
   6   6   5      139.98      164.83     30.67 o 
  -3   7   5      517.13      517.03     33.38 o 
  -2   7   5    11565.37    11832.66    233.28 o 
  -1   7   5    20277.76    17047.20    458.75 o 
   0   7   5      108.39      135.69     32.20 o 
   1   7   5    11753.17    10683.67    292.93 o 
   2   7   5     2601.51     2646.37     94.02 o 
   3   7   5      329.00      363.54     39.12 o 
   4   7   5      369.70      361.26     42.19 o 
   5   7   5      130.91      111.93     39.87 o 
  -2   8   5       15.65      -32.96     32.96 o 
  -1   8   5     3565.74     2721.38    108.02 o 
   0   8   5     1772.44     1445.05     71.52 o 
   1   8   5       87.93       77.42     33.73 o 
   2   8   5       87.72       72.82     33.73 o 
   3   8   5     4495.88     3792.08    125.99 o 
   4   8   5     5510.88     5341.30    169.55 o 
  -2  -8   6     3591.23     4632.89    155.84 o 
  -1  -8   6     1368.54     1666.66     79.91 o 
   0  -8   6     1156.67     1180.57     64.52 o 
   1  -8   6     1322.35     1423.70     71.45 o 
  -4  -7   6      402.87      435.67     58.29 o 
  -3  -7   6     2102.77     2673.49    107.74 o 
  -2  -7   6      165.89      212.38     49.07 o 
  -1  -7   6    22573.31    24941.68    653.39 o 
   1  -7   6    15077.61    16522.29    440.45 o 
   2  -7   6     6282.82     6440.36    189.31 o 
   3  -7   6     3214.11     3247.97    113.35 o 
  -5  -6   6     9220.79    11012.36    314.26 o 
  -4  -6   6     7022.11     8668.95    180.34 o 
  -3  -6   6      877.31      863.05     51.06 o 
  -2  -6   6      787.81      885.23     52.98 o 
  -1  -6   6     3676.34     4018.01    125.95 o 
   0  -6   6     1540.39     1771.21     69.99 o 
   1  -6   6      993.60      962.47     51.46 o 
   2  -6   6     3596.39     3785.30    118.94 o 
   3  -6   6      677.49      728.38     43.75 o 
   4  -6   6     1593.22     1495.86    172.99 o 
   5  -6   6     4715.82     4666.06    146.90 o 
  -6  -5   6       25.87       82.01     37.56 o 
  -5  -5   6        0.49       14.54     50.97 o 
  -4  -5   6     1346.08     1254.21    116.45 o 
  -3  -5   6    17165.79    17681.23   1264.72 o 
  -2  -5   6     5840.81     6341.09    217.59 o 
  -1  -5   6     5932.99     5955.80    119.30 o 
   0  -5   6    21633.45    24102.18    626.01 o 
   1  -5   6    28036.84    28599.36    736.63 o 
   2  -5   6        6.36       53.65     20.69 o 
   3  -5   6    31107.90    20001.61    532.04 o 
   4  -5   6      429.17      388.67     27.95 o 
   5  -5   6     5025.52     5166.85    116.49 o 
   6  -5   6     1253.22     1112.42     57.62 o 
  -7  -4   6      877.98      911.25     69.86 o 
  -6  -4   6     4645.23     5183.77    269.55 o 
  -5  -4   6      597.11      662.15     43.36 o 
  -4  -4   6     1420.75     1256.80     40.92 o 
  -3  -4   6    13166.69    12303.21   1009.47 o 
  -2  -4   6     2145.06     2410.59     58.67 o 
  -1  -4   6    10240.09    12529.46    638.91 o 
   0  -4   6      445.43      497.65     54.87 o 
   1  -4   6     1736.12     1949.16     70.85 o 
   2  -4   6      186.64      210.29     23.00 o 
   3  -4   6     2084.57     2219.53     58.28 o 
   4  -4   6      397.51      470.84     45.65 o 
   5  -4   6     1782.43     1891.27     61.16 o 
   6  -4   6    11845.04    12658.40    925.37 o 
   7  -4   6     3098.90     3268.24    110.23 o 
  -7  -3   6     7924.66     9580.24    340.32 o 
  -6  -3   6     2226.55     2203.58     94.70 o 
  -5  -3   6       23.62       98.11     37.56 o 
  -4  -3   6     3642.34     3928.25    128.36 o 
  -3  -3   6     9032.10     8293.45    231.53 o 
  -2  -3   6    31197.67    25388.69    659.07 o 
  -1  -3   6     6020.37     5316.43    152.21 o 
   0  -3   6    42276.16    56716.32   2478.06 o 
   1  -3   6        5.14       39.09     25.29 o 
   2  -3   6    54612.55    59552.45   1703.37 o 
   3  -3   6     1486.09     1488.14    128.13 o 
   4  -3   6    17270.49    20522.16   1168.36 o 
   5  -3   6    16827.74    18535.49    402.83 o 
   6  -3   6     1170.38     1131.51     42.57 o 
   7  -3   6      305.02      400.77     82.06 o 
  -7  -2   6     5296.81     7295.76    256.28 o 
  -6  -2   6     9607.67    13210.46    386.22 o 
  -5  -2   6     1010.36      856.60     53.01 o 
  -4  -2   6     4704.53     4443.19    139.63 o 
  -3  -2   6     1061.96      931.76     41.51 o 
  -2  -2   6     5751.62     4936.89    141.23 o 
  -1  -2   6     3332.69     2162.61     68.21 o 
   0  -2   6     1116.82     1125.56     33.65 o 
   1  -2   6    21544.63    22898.35    594.29 o 
   2  -2   6      130.26      193.32     85.11 o 
   3  -2   6     9969.29    10794.76    207.84 o 
   4  -2   6     3593.80     4078.43    365.25 o 
   5  -2   6       97.54      161.83     56.35 o 
   6  -2   6     3437.35     3369.11     81.08 o 
   7  -2   6      501.25      484.88     49.87 o 
   8  -2   6    13068.64    13519.01    375.07 o 
  -7  -1   6      440.28      358.24     54.46 o 
  -6  -1   6      295.88      410.31     47.55 o 
  -5  -1   6        8.82       43.69     29.89 o 
  -3  -1   6    10617.93    13273.95    364.37 o 
  -2  -1   6      191.16      138.82     23.01 o 
  -1  -1   6    79394.88    73077.93   1846.94 o 
   0  -1   6    22184.08    18276.49   1199.71 o 
   1  -1   6    19063.02    19815.95   1310.19 o 
   2  -1   6    33309.29    33409.74    926.24 o 
   3  -1   6    13638.25    15283.15    394.01 o 
   4  -1   6    32959.91    33880.52    611.57 o 
   5  -1   6    12845.27    13226.12    364.64 o 
   6  -1   6     6905.51     6934.43    197.70 o 
   7  -1   6     1558.67     1552.41     69.20 o 
   8  -1   6       23.04       21.46     32.19 o 
  -7   0   6     5499.31     6148.82    190.55 o 
  -6   0   6     5211.70     5654.67    172.03 o 
  -5   0   6    20105.14    19730.02    519.00 o 
  -4   0   6     3062.78     3089.16     99.68 o 
  -3   0   6       91.81      120.37     19.17 o 
  -2   0   6    18299.17    16613.39    434.01 o 
  -1   0   6     5731.67     4103.50    738.98 o 
   0   0   6       23.65      127.43     22.63 o 
   1   0   6      648.48      627.74     35.51 o 
   2   0   6     1704.69     2005.68     73.71 o 
   3   0   6     6731.44     7147.10    129.15 o 
   4   0   6        5.84       65.00     20.09 o 
   5   0   6    17141.48    17218.50    450.30 o 
   6   0   6      697.20      638.71     38.38 o 
   7   0   6    13728.46    11628.14    313.68 o 
   8   0   6     1905.60     1747.70     76.92 o 
  -7   1   6     2543.28     2834.27    105.52 o 
  -6   1   6      116.83       97.36     27.60 o 
  -5   1   6     7432.60     8117.92    228.42 o 
  -4   1   6     5668.24     5691.07    161.76 o 
  -3   1   6     6456.37     6861.96    188.96 o 
  -2   1   6       73.33      158.67     14.03 o 
  -1   1   6    14570.26    12773.77    964.59 o 
   0   1   6    21267.34    24378.56   1063.33 o 
   1   1   6   126232.35   132345.06   3600.30 o 
   2   1   6     8918.53     9642.22    168.37 o 
   3   1   6    38708.88    36256.24    528.98 o 
   4   1   6     1379.63     1454.23     35.27 o 
   5   1   6    11770.08    11774.27    219.06 o 
   6   1   6      676.94      670.16     40.69 o 
   7   1   6    21535.22    23561.37    617.05 o 
   8   1   6      501.24      567.72     47.57 o 
  -7   2   6       15.24       41.39     29.89 o 
  -6   2   6     1342.22     1375.70     64.56 o 
  -5   2   6     3303.49     3358.70    109.64 o 
  -4   2   6    22358.65    25234.21    652.87 o 
  -3   2   6    11652.64    12432.35    237.21 o 
  -2   2   6       63.97       66.72     13.03 o 
  -1   2   6     2295.71     2405.99    113.76 o 
   0   2   6    13235.15    14065.19    410.55 o 
   1   2   6     3355.56     3296.57    232.47 o 
   2   2   6      612.37      598.94     39.14 o 
   3   2   6     3997.53     4227.84     93.51 o 
   4   2   6      159.02      171.76     21.47 o 
   5   2   6     4004.63     4102.60     87.87 o 
   6   2   6     1463.55     1514.65     40.44 o 
   7   2   6     6647.88     7405.90    212.88 o 
   8   2   6     3068.16     3338.82    115.64 o 
  -6   3   6      151.05      223.87     36.80 o 
  -5   3   6     1973.50     1946.75    125.46 o 
  -4   3   6     1231.86     1308.06     61.28 o 
  -3   3   6      323.85      341.94     20.39 o 
  -2   3   6    58087.83    63227.88    927.39 o 
  -1   3   6        1.86       85.62     67.06 o 
   0   3   6    27958.03    26055.33    383.59 o 
   1   3   6      293.94      276.97     13.56 o 
   2   3   6    48694.61    51658.92   1049.66 o 
   3   3   6    17771.86    18827.67    342.96 o 
   4   3   6    41694.31    47926.89    860.27 o 
   5   3   6    13158.57    14710.07    273.89 o 
   6   3   6     2955.18     3299.77     81.00 o 
   7   3   6       43.21       33.73     30.66 o 
   8   3   6      744.90      726.07     54.49 o 
  -6   4   6    11088.76    11552.90    225.90 o 
  -5   4   6     1299.99     1276.49     38.60 o 
  -4   4   6     2039.17     2231.69    136.78 o 
  -3   4   6       11.54       74.56     34.46 o 
  -2   4   6    13138.96    13424.90    495.40 o 
  -1   4   6     5813.62     5562.40    343.69 o 
   0   4   6     8181.28     8498.93    328.70 o 
   1   4   6      300.47      313.03     28.38 o 
   2   4   6     6903.35     7315.84    453.79 o 
   3   4   6      329.03      389.12     58.68 o 
   4   4   6     4415.30     4320.22    125.52 o 
   5   4   6      926.44     1038.44     49.16 o 
   6   4   6     3666.63     4092.83    127.44 o 
   7   4   6     1555.79     1652.42     59.20 o 
  -5   5   6     1237.05     1225.48     48.58 o 
  -4   5   6     1000.16     1138.17     44.54 o 
  -3   5   6     1819.11     1925.38     56.39 o 
  -2   5   6       38.68       71.65     19.74 o 
  -1   5   6    13654.54    14104.60    403.66 o 
   0   5   6    27192.85    27451.34   2286.64 o 
   1   5   6    16897.48    15428.68    405.68 o 
   2   5   6    17339.65    16700.16    438.62 o 
   3   5   6    22185.73    22447.09    582.18 o 
   4   5   6    13000.55    14453.98    385.77 o 
   5   5   6      912.06      894.66     48.38 o 
   6   5   6    27852.65    28711.88    743.56 o 
   7   5   6      158.36      168.67     29.13 o 
  -4   6   6     4261.45     4675.83    205.14 o 
  -3   6   6    10229.21    11500.28    231.15 o 
  -2   6   6       28.18       -9.47     22.23 o 
  -1   6   6      141.91      155.49     41.40 o 
   0   6   6     3671.73     3455.79    112.82 o 
   1   6   6       38.73       41.39     21.46 o 
   2   6   6     7979.42     7814.16    219.99 o 
   3   6   6      400.70      413.48     34.52 o 
   4   6   6     6185.56     6735.02    195.65 o 
   5   6   6      479.57      565.42     42.20 o 
   6   6   6        4.66       47.52     30.66 o 
  -3   7   6     9568.51    10066.23    208.07 o 
  -2   7   6      380.16      443.01    105.46 o 
  -1   7   6     4729.92     4494.24    150.87 o 
   0   7   6    11920.26    11212.16    312.39 o 
   1   7   6    22145.98    19672.45    520.41 o 
   2   7   6      274.83      416.42     39.11 o 
   3   7   6    33162.57    30278.18    784.90 o 
   4   7   6      125.42      128.03     33.73 o 
   5   7   6    14752.44    14472.03    393.69 o 
  -1   8   6     7651.61     6992.33    219.94 o 
   0   8   6        6.68        6.90     36.02 o 
   1   8   6       11.01       72.05     36.79 o 
   2   8   6      240.74      190.17     42.17 o 
   3   8   6       94.36      141.82     36.80 o 
  -3  -7   7     1088.80      933.91     64.51 o 
  -2  -7   7      147.96      168.67     45.23 o 
  -1  -7   7      664.19      717.56     50.65 o 
   0  -7   7     6759.45     7366.46    216.66 o 
   1  -7   7     1474.63     1527.30     72.25 o 
   2  -7   7      500.66      563.11     44.50 o 
   3  -7   7     3418.24     3437.66    118.01 o 
  -5  -6   7     5402.19     5246.62    169.52 o 
  -4  -6   7     7836.45     7886.46    164.82 o 
  -3  -6   7      244.34      227.51     30.40 o 
  -2  -6   7     1838.43     1916.54     82.32 o 
  -1  -6   7       29.90       32.96     29.13 o 
   0  -6   7     3603.77     3251.57    106.58 o 
   1  -6   7     6155.20     7093.93    205.74 o 
   2  -6   7      154.05      174.81     32.20 o 
   3  -6   7     6644.42     7131.97    206.57 o 
   4  -6   7     6187.71     5480.84    771.21 o 
  -6  -5   7    11733.63    12041.79    343.65 o 
  -5  -5   7      134.49       57.31     73.22 o 
  -4  -5   7     4190.06     4199.65    316.56 o 
  -3  -5   7    13015.77    11686.69    582.22 o 
  -2  -5   7     1091.66     1144.95    156.36 o 
  -1  -5   7      122.95      134.93     29.90 o 
   0  -5   7      854.48      939.25     49.15 o 
   1  -5   7       54.44       60.56     23.00 o 
   3  -5   7     2813.99     2743.80    293.79 o 
   4  -5   7      812.69      729.00     61.80 o 
   5  -5   7     9271.53    10834.53    217.43 o 
  -6  -4   7       10.52       36.41     27.16 o 
  -5  -4   7      111.20       97.98     50.21 o 
  -4  -4   7      301.71      283.14     29.91 o 
  -3  -4   7     2164.48     2567.93    313.14 o 
  -2  -4   7     1420.84     1318.05    101.53 o 
  -1  -4   7      647.08      711.77     80.61 o 
   0  -4   7     7544.87     6518.91    182.84 o 
   1  -4   7     8340.77     7277.90    200.38 o 
   2  -4   7    10806.33    11581.26    567.66 o 
   3  -4   7     3408.58     3564.43     84.25 o 
   4  -4   7      561.82      642.94     31.96 o 
   5  -4   7      703.05      700.08     45.67 o 
   6  -4   7     4421.40     4763.24    161.93 o 
  -7  -3   7      601.42      623.04     69.82 o 
  -6  -3   7     6076.98     8051.44    252.07 o 
  -5  -3   7     9784.19    12174.98    343.43 o 
  -4  -3   7     5621.89     5412.03    163.81 o 
  -3  -3   7     6330.07     5795.18    168.16 o 
  -2  -3   7     5727.94     5439.13    161.85 o 
  -1  -3   7    10288.52     8350.12    230.98 o 
   0  -3   7     3154.21     3240.43    101.31 o 
   1  -3   7     1698.25     1660.79     93.19 o 
   2  -3   7     2722.25     3220.60    134.35 o 
   3  -3   7     4393.91     4989.69    144.16 o 
   4  -3   7    11556.80    13267.31   1121.40 o 
   5  -3   7      206.33      241.05    100.45 o 
   6  -3   7     9741.42    10941.00    897.46 o 
   7  -3   7     8700.03    10038.18    309.21 o 
  -7  -2   7      434.58      405.01     62.90 o 
  -6  -2   7     8941.89     7405.54    218.45 o 
  -4  -2   7      490.00      443.53     38.37 o 
  -3  -2   7      779.98     1066.79     56.07 o 
  -2  -2   7       14.15      -16.86     16.86 o 
  -1  -2   7       72.76       65.16     18.40 o 
   0  -2   7       63.86       74.37     14.74 o 
   1  -2   7       80.22      105.51     42.17 o 
   2  -2   7      299.64      282.54     51.01 o 
   3  -2   7    23383.89    26297.43   1068.19 o 
   4  -2   7     7405.24     7293.12    147.17 o 
   5  -2   7     1944.33     2074.78    189.78 o 
   6  -2   7        6.17       25.18     31.04 o 
   7  -2   7       56.10      240.69     52.12 o 
  -7  -1   7     9693.36    12001.38    351.93 o 
  -6  -1   7     3060.51     3626.35    132.65 o 
  -5  -1   7     5807.11     4366.30    135.09 o 
  -4  -1   7       94.55      137.99     46.00 o 
  -3  -1   7     3373.59     2249.29     75.80 o 
  -2  -1   7      702.62      551.47     33.03 o 
  -1  -1   7    17016.85    16865.84    440.86 o 
   0  -1   7      402.87      410.96     81.74 o 
   1  -1   7    12517.55    13181.36   1124.46 o 
   2  -1   7     1237.86     1272.88     40.13 o 
   3  -1   7    16771.32    17279.02    320.49 o 
   4  -1   7     6580.23     7025.98    201.17 o 
   5  -1   7      213.10      229.36     18.69 o 
   6  -1   7    16130.58    16522.80    440.90 o 
   7  -1   7     2544.30     2886.45    106.31 o 
   8  -1   7    19179.73    21212.93    567.06 o 
  -7   0   7     2522.46     2619.80    107.04 o 
  -6   0   7      340.75      377.36     44.49 o 
  -5   0   7     2403.09     2315.57     87.85 o 
  -4   0   7     8699.90     7446.17    208.23 o 
  -3   0   7    10451.50     9843.57    269.56 o 
  -2   0   7     1814.96     1706.24     65.51 o 
  -1   0   7       70.13      103.29     14.90 o 
   0   0   7     5276.74     5970.06    325.08 o 
   1   0   7     7077.34     7385.15    677.46 o 
   2   0   7     7980.95     8629.29    353.22 o 
   3   0   7     3357.35     4061.11    216.20 o 
   4   0   7     1685.44     1872.97     55.05 o 
   5   0   7    18005.66    20840.87    547.77 o 
   6   0   7       45.00       59.02     28.36 o 
   7   0   7     1761.94     1756.82     76.92 o 
   8   0   7      861.99      773.06     57.58 o 
  -7   1   7      328.43      370.42     46.02 o 
  -6   1   7     8120.87     9023.58    257.82 o 
  -5   1   7     2142.40     2428.79     89.33 o 
  -4   1   7    26796.62    26588.41    687.79 o 
  -3   1   7       13.46       13.80     17.63 o 
  -2   1   7       26.98       51.66     14.03 o 
  -1   1   7      632.83      672.31     66.18 o 
   0   1   7      563.64      674.57     26.78 o 
   1   1   7     2875.07     3155.74    134.25 o 
   2   1   7       76.26      114.14     15.16 o 
   3   1   7    25042.13    28736.96    897.27 o 
   4   1   7       71.03       67.84     14.57 o 
   5   1   7    38200.34    35780.80    914.78 o 
   6   1   7      882.29      932.30     48.38 o 
   7   1   7     1572.71     1520.11     66.89 o 
   8   1   7     2807.85     2651.97     97.85 o 
  -6   2   7     5396.29     5788.92    177.37 o 
  -5   2   7     4130.50     4819.33    149.23 o 
  -4   2   7        6.06      -13.03     19.16 o 
  -3   2   7     3065.15     3460.62    112.78 o 
  -2   2   7     1672.99     1849.60    107.04 o 
  -1   2   7    10918.61    11125.49    710.62 o 
   0   2   7     5959.00     6507.51    133.39 o 
   1   2   7     1638.11     1441.56     29.31 o 
   2   2   7    20039.42    21172.05    494.02 o 
   3   2   7     2036.40     2181.86     48.73 o 
   4   2   7     4104.74     4474.44     91.00 o 
   5   2   7     1977.38     2229.90    222.94 o 
   6   2   7     1029.24     1077.76     49.93 o 
   7   2   7      295.23      306.76     33.74 o 
   8   2   7      156.18      302.07     46.77 o 
  -6   3   7      113.95      181.69     39.86 o 
  -5   3   7     7516.32     9127.31    259.14 o 
  -4   3   7     2091.11     2557.63     68.83 o 
  -3   3   7     3685.74     4351.13    173.98 o 
  -2   3   7    18102.90    17577.79    328.26 o 
  -1   3   7       65.40      121.69     17.27 o 
   0   3   7     5973.28     6184.94    315.74 o 
   1   3   7     4933.09     5079.64    262.40 o 
   2   3   7    10718.93    10441.79    436.21 o 
   3   3   7      117.22       93.51     13.21 o 
   4   3   7     8815.91     9518.70    180.83 o 
   5   3   7     5766.57     6678.24    132.90 o 
   6   3   7    17076.78    20087.36    495.81 o 
   7   3   7    25993.43    30091.05    784.69 o 
   8   3   7     2237.37     2282.60     95.43 o 
  -5   4   7     2742.18     3126.94    151.41 o 
  -4   4   7     3767.60     4478.69    229.92 o 
  -3   4   7     2490.17     2674.20     55.32 o 
  -2   4   7      171.30      197.28     22.77 o 
  -1   4   7     1180.14     1204.65     38.97 o 
   0   4   7      226.52      227.83     17.67 o 
   1   4   7     3660.21     3418.84    105.24 o 
   2   4   7     7292.16     6834.46    187.41 o 
   3   4   7    11357.61    11350.35    213.04 o 
   4   4   7     1774.89     1808.68     46.26 o 
   5   4   7      184.07      173.99     20.74 o 
   6   4   7     1799.81     2041.27     83.08 o 
   7   4   7     4462.70     4674.90    149.96 o 
  -5   5   7     7259.74     7867.81    135.49 o 
  -4   5   7     1918.89     2073.45     61.13 o 
  -3   5   7     4321.54     4721.79     84.75 o 
  -2   5   7     7517.28     8216.08    136.12 o 
  -1   5   7     3049.42     3117.23    182.79 o 
   0   5   7     2379.25     1991.66     74.76 o 
   1   5   7      453.53      432.75     33.76 o 
   2   5   7     3227.92     3312.33    104.26 o 
   3   5   7     1129.46     1098.38     35.02 o 
   4   5   7    18566.49    20768.28    383.25 o 
   5   5   7     5677.40     5530.78    144.62 o 
   6   5   7     7478.96     7814.90    158.04 o 
   7   5   7     2001.13     2128.09     62.68 o 
  -4   6   7     8831.94     9054.13    151.36 o 
  -3   6   7     3158.29     3217.06     67.05 o 
  -2   6   7     1896.96     2000.45     48.85 o 
   0   6   7     2320.46     1824.02     75.49 o 
   2   6   7       51.07       50.59     23.00 o 
   3   6   7      864.05      782.44     46.84 o 
   4   6   7    14741.29    15208.56    405.62 o 
   5   6   7     3499.09     3791.19    125.01 o 
   6   6   7       24.88       53.12     26.28 o 
  -2   7   7     3187.20     3104.18    141.10 o 
   0   7   7     5659.06     5104.77    160.42 o 
   1   7   7     1152.23     1026.32     60.69 o 
   2   7   7     2153.75     1816.53     76.20 o 
   3   7   7     7101.49     6815.82    199.69 o 
   4   7   7       37.53       -2.30     22.23 o 
   5   7   7    12528.88    12402.47    342.55 o 
   1   8   7     9794.05     8929.60    259.79 o 
   2   8   7     2006.75     1673.16     76.93 o 
  -2  -7   8     3871.88     3609.71    124.29 o 
  -1  -7   8     6057.15     5845.64    179.07 o 
   0  -7   8      178.12      124.21     42.17 o 
   1  -7   8     4636.93     4786.38    153.85 o 
   2  -7   8     9108.50    10101.77    286.77 o 
  -4  -6   8     3900.36     3577.31    165.21 o 
  -3  -6   8     2568.76     2225.29     91.66 o 
  -2  -6   8    22986.31    22616.21    599.08 o 
  -1  -6   8     2495.56     2133.07     86.28 o 
   0  -6   8     6937.40     6460.72    190.43 o 
   1  -6   8      758.82      674.75     52.20 o 
   2  -6   8       78.68       75.12     27.60 o 
   3  -6   8     4107.43     4125.20    132.10 o 
   4  -6   8     5136.91     4830.80    110.66 o 
  -5  -5   8     3255.74     3547.19    140.73 o 
  -4  -5   8     5913.89     5728.72    127.57 o 
  -3  -5   8      105.44      119.56     25.71 o 
  -2  -5   8     8879.60     8882.65    257.72 o 
  -1  -5   8    16547.07    15352.62    412.85 o 
   0  -5   8       97.09       78.19     24.53 o 
   1  -5   8    14713.70    13468.76    361.48 o 
   2  -5   8      625.59      701.48     43.75 o 
   3  -5   8     3969.06     3737.20     88.74 o 
   4  -5   8     2317.40     2224.89     65.68 o 
   5  -5   8      597.37      563.25     64.07 o 
  -6  -4   8     1967.66     2052.83    182.31 o 
  -5  -4   8    35485.09    35397.49    652.07 o 
  -4  -4   8      425.71      400.86     59.45 o 
  -3  -4   8    14835.64    15461.05    483.40 o 
  -2  -4   8        9.80       12.15     29.89 o 
  -1  -4   8     7383.22     6402.78    186.39 o 
   1  -4   8    14951.61    16693.92    443.59 o 
   2  -4   8      219.78      228.23     26.84 o 
   3  -4   8      385.68      385.02     51.78 o 
   4  -4   8    14396.54    16365.24   1590.00 o 
   5  -4   8     3158.08     3427.95     95.64 o 
   6  -4   8      560.97      541.03     54.48 o 
  -6  -3   8     1691.98     1866.14     98.42 o 
  -5  -3   8       79.79      101.95     41.39 o 
  -4  -3   8     4182.59     4221.35    137.67 o 
  -3  -3   8       16.88       32.19     16.86 o 
  -2  -3   8    16126.92    15825.57    424.53 o 
  -1  -3   8     9285.84     7187.19    204.00 o 
   0  -3   8    28042.85    24368.25    633.08 o 
   1  -3   8     5319.55     5123.10    385.02 o 
   2  -3   8     3798.11     4064.61    137.73 o 
   3  -3   8     9774.69    10667.66    356.84 o 
   4  -3   8     2693.62     2930.95     92.15 o 
   5  -3   8     1059.40     1141.05    103.32 o 
   6  -3   8       10.12       84.57     47.14 o 
  -5  -2   8      497.13      431.19     50.64 o 
  -4  -2   8    22315.56    18156.93    480.14 o 
  -3  -2   8    24243.52    22596.48    592.58 o 
  -2  -2   8    15761.31    14405.52    382.79 o 
  -1  -2   8    18236.35    16282.41    430.18 o 
   0  -2   8     9489.25     7932.96   1129.38 o 
   1  -2   8      111.88      123.72     23.38 o 
   2  -2   8     2342.57     2193.61     72.50 o 
   3  -2   8     7324.31     8298.18    464.13 o 
   4  -2   8     1625.71     1852.77    151.19 o 
   5  -2   8      675.49      822.38     93.26 o 
   6  -2   8    17679.95    18319.00    502.34 o 
   7  -2   8     1038.31     1234.87     87.55 o 
  -6  -1   8     2038.37     3084.95    144.67 o 
  -5  -1   8     8118.08    10725.93    324.30 o 
  -4  -1   8      662.92      526.59     42.99 o 
  -3  -1   8    17450.50    15564.66    415.68 o 
  -2  -1   8     2983.91     2217.46     74.17 o 
  -1  -1   8     1850.08     1621.18     59.33 o 
   0  -1   8     5517.07     5465.23    603.66 o 
   1  -1   8    25203.13    24209.84   1904.78 o 
   2  -1   8    16926.49    20240.53    931.51 o 
   3  -1   8     1515.84     1817.52    115.43 o 
   4  -1   8     2034.08     2265.41    114.01 o 
   5  -1   8     8699.71     9308.68    265.72 o 
   6  -1   8       66.67       82.79     29.90 o 
   7  -1   8      193.51      211.62     45.24 o 
  -6   0   8    13152.86    14701.21    408.69 o 
  -5   0   8     3402.75     3440.69    122.74 o 
  -4   0   8    14447.05    14719.28    399.81 o 
  -3   0   8    14787.70     9975.31    269.37 o 
  -2   0   8    15409.06    10302.66    276.16 o 
  -1   0   8      984.12      961.81    120.68 o 
   0   0   8    15996.10    16924.33   1007.49 o 
   1   0   8      874.71      993.66     80.06 o 
   2   0   8     6414.75     6814.56    136.98 o 
   3   0   8    18493.76    19100.29    491.94 o 
   4   0   8     1445.60     1466.20     61.54 o 
   5   0   8     1238.57     1255.21     57.65 o 
   6   0   8        9.44       47.52     23.76 o 
   7   0   8     5292.97     4821.31    150.23 o 
  -6   1   8       42.15       61.32     34.49 o 
  -5   1   8      466.97      433.47     43.73 o 
  -4   1   8       12.81       40.62     27.59 o 
  -3   1   8     7107.12     6493.19    185.61 o 
  -2   1   8    18563.20    20158.73    465.41 o 
  -1   1   8    28304.84    32129.14   2667.42 o 
   0   1   8     3925.36     4119.58    240.52 o 
   1   1   8     3373.53     3389.49    150.96 o 
   2   1   8        8.54        7.53     24.06 o 
   3   1   8    15377.30    14873.22    564.63 o 
   4   1   8     1981.57     2193.02     78.57 o 
   5   1   8     6587.97     6586.01    188.31 o 
   6   1   8     1821.42     1855.09     73.87 o 
   7   1   8     7307.04     8278.67    238.67 o 
  -6   2   8     8736.48     9974.59    288.24 o 
  -5   2   8    15576.06    17022.09    458.45 o 
  -4   2   8     1241.23     1350.34     63.02 o 
  -3   2   8    11036.82    12255.07    822.22 o 
  -2   2   8     2659.83     2757.33     69.45 o 
  -1   2   8    42563.95    40532.14   2058.04 o 
   0   2   8     1874.41     2212.56    108.33 o 
   1   2   8     9233.09    10045.59    607.32 o 
   2   2   8     9443.53     9278.68    542.62 o 
   3   2   8     1860.56     2059.09     48.72 o 
   4   2   8      553.35      574.38     87.11 o 
   5   2   8    10193.72     9384.42    257.19 o 
   6   2   8     3840.33     4190.03    132.89 o 
   7   2   8     2337.91     2312.14     90.85 o 
  -6   3   8     4901.43     6070.55    189.46 o 
  -5   3   8      798.99      782.24     55.27 o 
  -4   3   8     7054.70     8004.88    165.96 o 
  -3   3   8     2217.95     2661.52    347.02 o 
  -2   3   8     1597.65     1551.97     80.40 o 
  -1   3   8     2987.16     3037.62     72.68 o 
   0   3   8    31069.90    30915.04    563.48 o 
   1   3   8     4873.22     4405.03     87.99 o 
   2   3   8    14739.67    15065.30    278.71 o 
   3   3   8      123.51      152.65     32.58 o 
   4   3   8      282.21      309.43     24.54 o 
   5   3   8     1405.06     1498.18     43.16 o 
   6   3   8      395.97      385.07     36.82 o 
   7   3   8     2662.25     2737.83    100.15 o 
  -5   4   8      417.24      293.78     42.19 o 
  -4   4   8    28347.00    35039.30    647.46 o 
  -3   4   8     7708.74     9027.08    220.84 o 
  -2   4   8     5922.70     6206.20    264.45 o 
  -1   4   8     6700.89     7244.70    341.78 o 
   0   4   8        5.32       45.50     16.30 o 
   1   4   8    11149.56    10518.37    285.77 o 
   2   4   8     7402.92     6463.71    125.98 o 
   3   4   8     2472.99     2608.69    106.77 o 
   4   4   8       54.25       66.47     20.31 o 
   5   4   8     2994.28     3332.54     76.35 o 
   6   4   8     2270.50     2383.54    164.76 o 
   7   4   8      523.66      561.59     49.10 o 
  -4   5   8      577.12      569.23     42.74 o 
  -3   5   8     6031.15     6783.82    516.58 o 
  -2   5   8     5634.82     5922.62    521.51 o 
  -1   5   8    10582.87     9686.90    281.45 o 
   0   5   8      170.89      106.58     28.37 o 
   1   5   8    11442.10    10878.27    298.70 o 
   2   5   8    10307.40     9657.89    264.20 o 
   3   5   8       12.12      -20.69     20.69 o 
   4   5   8     7810.98     8651.01    292.88 o 
   5   5   8        0.63       -2.32     18.01 o 
   6   5   8     1531.19     1809.97     54.57 o 
  -3   6   8      897.02     1036.00     57.44 o 
  -2   6   8    23839.75    27007.01   1936.52 o 
  -1   6   8       28.99       92.75     42.16 o 
   0   6   8     6744.88     5373.30    164.73 o 
   1   6   8      729.77      625.60     42.99 o 
   2   6   8       94.72      111.16     27.60 o 
   3   6   8      449.97      510.92     43.73 o 
   4   6   8     4312.89     4485.34    144.54 o 
   5   6   8       74.61      138.03     26.00 o 
  -1   7   8     6810.47     6181.48    203.36 o 
   0   7   8      104.95      166.35     39.86 o 
   1   7   8     6252.08     5648.85    176.84 o 
   2   7   8     5584.86     5100.10    158.02 o 
   3   7   8     5132.36     4667.90    148.58 o 
   4   7   8      119.65      112.69     34.50 o 
  -3  -6   9      885.28      652.56     55.28 o 
  -2  -6   9     3183.58     2494.56     97.93 o 
  -1  -6   9      231.97      199.37     36.04 o 
   0  -6   9    15731.59    18130.59    492.81 o 
   2  -6   9    23435.49    21913.83    580.11 o 
   3  -6   9      973.67      908.36     57.59 o 
  -4  -5   9     3663.60     3617.32    199.11 o 
  -3  -5   9     1375.06     1142.80     66.09 o 
  -2  -5   9      206.83      243.07     40.64 o 
  -1  -5   9     1565.25     1423.33     78.43 o 
   0  -5   9     7423.69     5845.47    172.80 o 
   1  -5   9     1012.40     1003.11     59.14 o 
   2  -5   9       74.27      109.62     33.73 o 
   3  -5   9     6400.62     6861.14    682.24 o 
   4  -5   9      127.03      180.55     30.05 o 
  -5  -4   9     1058.73     1039.64    183.93 o 
  -4  -4   9      541.99      576.99     62.92 o 
  -3  -4   9    12308.83    12184.53    337.94 o 
  -2  -4   9     3607.06     3136.89    110.46 o 
  -1  -4   9    20935.55    15699.83    420.03 o 
   0  -4   9     3265.94     2907.75    102.69 o 
   1  -4   9     7802.43     5967.97    171.56 o 
   2  -4   9     9152.25     8650.47    743.46 o 
   3  -4   9     6033.05     6280.24    132.06 o 
   4  -4   9    19100.49    22655.73   1680.63 o 
   5  -4   9     1346.14     1378.57     51.80 o 
  -5  -3   9     3791.66     4227.90    148.24 o 
  -4  -3   9       15.24      -26.06     26.06 o 
  -3  -3   9      165.99      130.34     25.30 o 
  -2  -3   9       11.85       22.23     19.93 o 
  -1  -3   9     2169.89     1909.85     73.96 o 
   0  -3   9      382.04      246.26     30.69 o 
   1  -3   9      341.12      332.51     29.05 o 
   2  -3   9    16791.51    15771.36   2015.21 o 
   3  -3   9      480.84      469.94     57.55 o 
   4  -3   9     2636.86     2640.93     90.56 o 
   5  -3   9     7418.74     8979.10    252.79 o 
   6  -3   9       93.74      358.00     76.66 o 
  -6  -2   9       90.32       82.79     49.06 o 
  -5  -2   9     3281.39     3056.45    108.77 o 
  -4  -2   9     1959.47     2104.98     90.05 o 
  -3  -2   9       95.11       86.63     29.13 o 
  -2  -2   9    13832.94    12156.63    327.72 o 
  -1  -2   9    14424.78    14939.08    398.48 o 
   0  -2   9      646.08      649.49    145.87 o 
   1  -2   9    59692.62    52911.83    955.62 o 
   2  -2   9     1158.76     1150.66    252.89 o 
   3  -2   9     8569.40     8492.66    379.64 o 
   4  -2   9     2678.71     3053.23    289.91 o 
   5  -2   9     8473.82     9131.15    269.09 o 
   6  -2   9     1030.63     1173.50     80.64 o 
   7  -2   9     3672.92     3916.65    159.72 o 
  -6  -1   9     4618.49     3812.80    135.29 o 
  -5  -1   9     7217.18     5347.04    164.84 o 
  -4  -1   9     3811.97     3500.60    122.10 o 
  -3  -1   9     3328.78     2938.86    100.41 o 
  -2  -1   9      307.97      270.76     33.75 o 
  -1  -1   9    11001.97     9860.13    267.96 o 
   0  -1   9       78.33       80.39     23.38 o 
   1  -1   9      238.03      284.77     28.76 o 
   2  -1   9      295.19      298.62     33.75 o 
   3  -1   9     2061.23     2103.98     63.17 o 
   4  -1   9    18498.10    20223.62    378.96 o 
   5  -1   9     3342.90     3712.44    132.78 o 
   6  -1   9     7494.01     7699.16    232.60 o 
   7  -1   9     3342.04     3407.35    128.03 o 
  -6   0   9     2116.55     2234.60    103.11 o 
  -5   0   9     4050.28     3856.48    135.22 o 
  -4   0   9     1879.29     2080.93     93.12 o 
  -3   0   9      877.38      833.30     56.07 o 
  -2   0   9    24735.09    22501.73    588.24 o 
  -1   0   9     3419.07     3520.18    112.91 o 
   0   0   9    29752.26    32011.11   1683.44 o 
   1   0   9       81.57       94.00     12.83 o 
   2   0   9    26156.63    24279.68    867.31 o 
   3   0   9    18236.72    18174.55    337.99 o 
   4   0   9    14645.36    14534.54    393.92 o 
   5   0   9      201.33      236.17     36.04 o 
   6   0   9     9152.35     8627.02    245.91 o 
   7   0   9       17.95       88.91     39.86 o 
  -6   1   9     4482.62     4459.11    153.79 o 
  -5   1   9    10506.79    10114.87    286.34 o 
  -4   1   9     1721.07     1590.09     70.77 o 
  -3   1   9      497.36      540.97     46.04 o 
  -2   1   9     7773.51     9333.25    495.15 o 
  -1   1   9      985.91     1429.24     68.39 o 
   0   1   9      223.05      367.16     26.20 o 
   1   1   9    14089.21    15276.75    329.80 o 
   2   1   9      637.51      623.53     23.09 o 
   3   1   9     4453.51     4677.43    222.04 o 
   4   1   9       58.69       46.76     23.00 o 
   5   1   9     5162.16     4971.63    150.37 o 
   6   1   9     3099.58     3119.14    107.98 o 
   7   1   9    10816.53    12848.27    360.55 o 
  -5   2   9      135.95      294.39     47.53 o 
  -4   2   9     1913.32     1965.32     84.65 o 
  -3   2   9    14644.06    16368.94    352.46 o 
  -2   2   9      594.71      625.26    107.07 o 
  -1   2   9     8739.96     8395.39   1265.40 o 
   0   2   9    11340.42    11482.59    432.68 o 
   1   2   9    18495.16    20315.71   1429.29 o 
   2   2   9    18130.41    17811.22    526.38 o 
   3   2   9    21752.47    20934.40    414.46 o 
   4   2   9    16702.16    18014.48    377.11 o 
   5   2   9      279.21      231.61     29.91 o 
   6   2   9     3095.36     3332.53    114.14 o 
   7   2   9     2850.84     2838.79    107.11 o 
  -5   3   9     6203.20     7189.22    217.88 o 
  -4   3   9      923.87     1058.77     45.59 o 
  -3   3   9     6870.03     8094.28    633.38 o 
  -2   3   9     3029.87     3155.57     78.85 o 
  -1   3   9     2168.92     2453.54     65.03 o 
   0   3   9      395.57      353.22     24.87 o 
   1   3   9     1393.03     1574.30     66.14 o 
   2   3   9     6837.60     6286.06    191.27 o 
   3   3   9     6250.51     5835.28    168.74 o 
   4   3   9     9543.51     9698.04    186.17 o 
   5   3   9     8291.58     8158.37    228.46 o 
   6   3   9     2313.62     2393.01     92.39 o 
   7   3   9      692.84      758.99     57.56 o 
  -4   4   9       46.09       24.63     25.97 o 
  -3   4   9      225.43      239.89     62.11 o 
  -2   4   9     8761.30     9048.49    978.55 o 
  -1   4   9    22408.62    24112.90   1465.61 o 
   0   4   9    13431.89    12729.29    353.75 o 
   1   4   9    16667.89    13725.24    367.45 o 
   2   4   9      621.09      538.81     36.84 o 
   3   4   9    18599.38    17718.87   1001.23 o 
   4   4   9      404.91      442.08     31.84 o 
   5   4   9    28377.32    33323.25    609.56 o 
   6   4   9       58.20       51.36     34.49 o 
  -3   5   9     2191.82     2128.51     67.35 o 
  -2   5   9       58.67       85.54    160.97 o 
  -1   5   9      776.02      902.79     73.70 o 
   0   5   9     6582.88     6227.62    190.39 o 
   1   5   9      276.21      218.57     31.44 o 
   2   5   9      659.94      694.61     44.52 o 
   3   5   9    10418.77    10067.54    277.15 o 
   4   5   9     2379.18     2389.48     62.60 o 
   5   5   9        1.94        5.45     34.11 o 
   6   5   9    14812.43    16094.89    306.59 o 
  -2   6   9      944.91      934.43     84.46 o 
  -1   6   9      243.96      167.16     50.61 o 
   0   6   9    16393.14    16205.36    446.06 o 
   1   6   9      943.34      791.69     50.68 o 
   2   6   9    34623.26    31144.80    810.07 o 
   3   6   9     2888.28     2626.75     95.57 o 
   4   6   9     2829.07     2814.86    104.80 o 
   5   6   9     2074.92     2051.13     86.17 o 
   0   7   9     1518.73     1361.18     79.93 o 
   1   7   9     2142.78     1710.59     77.72 o 
   2   7   9     1164.72      948.61     60.68 o 
  -2  -6  10      159.69      220.04     54.43 o 
  -1  -6  10       14.07        3.83     27.59 o 
   0  -6  10        0.26       22.23     39.86 o 
   1  -6  10       67.30       62.86     30.66 o 
   2  -6  10       15.04       15.33     29.13 o 
  -3  -5  10     2768.84     2101.78     91.68 o 
  -2  -5  10      202.56      195.52     46.01 o 
  -1  -5  10     1149.12      952.56     65.30 o 
   0  -5  10      929.66      700.30     47.61 o 
   1  -5  10     3767.02     4033.88    137.45 o 
   2  -5  10    10602.81     9540.74    267.52 o 
   3  -5  10      601.10      574.32    109.34 o 
   4  -5  10     3529.28     3404.00    455.91 o 
  -4  -4  10       25.58      -27.59     27.59 o 
  -3  -4  10     9877.00     9572.36    271.89 o 
  -2  -4  10     4257.35     3911.20    132.98 o 
  -1  -4  10     2338.36     1810.00     73.94 o 
   0  -4  10     1794.91     1307.93     66.17 o 
   1  -4  10     1732.99     1195.43     54.62 o 
   2  -4  10     4453.09     4654.32   1122.77 o 
   3  -4  10      547.22      596.29     36.13 o 
   4  -4  10     1475.31     1632.32    240.20 o 
   5  -4  10      184.80      274.87     35.99 o 
  -5  -3  10     1190.04     1449.49     79.89 o 
  -4  -3  10     1032.05      939.26     52.99 o 
  -3  -3  10     3454.60     3245.81    111.15 o 
  -2  -3  10     1093.07     1067.10     54.55 o 
  -1  -3  10     2495.63     2528.61     91.71 o 
   0  -3  10       81.48      106.56     28.36 o 
   1  -3  10      997.95     1118.60    269.24 o 
   2  -3  10     5759.27     5818.61    433.07 o 
   3  -3  10     2749.41     3081.29    511.12 o 
   4  -3  10     1724.26     1645.95     69.22 o 
   5  -3  10     1315.25     1388.88     50.21 o 
  -5  -2  10     8755.86    10749.78    315.53 o 
  -4  -2  10    11685.11    13032.27    363.90 o 
  -3  -2  10      323.07      342.07     42.18 o 
  -2  -2  10     8070.54     5741.96    163.05 o 
  -1  -2  10     1900.90     1928.40     75.44 o 
   0  -2  10     2034.53     1922.23     73.93 o 
   1  -2  10       79.25      118.61     20.96 o 
   2  -2  10       40.68       45.55     41.78 o 
   3  -2  10    15054.29    14465.59    275.89 o 
   4  -2  10     6077.02     6856.00    205.32 o 
   5  -2  10    12034.33    13948.98    405.69 o 
   6  -2  10       17.90      -45.99     45.99 o 
  -5  -1  10     1132.48     1032.34     76.04 o 
  -4  -1  10     1804.48     1773.17     80.00 o 
  -3  -1  10      138.76      173.27     32.20 o 
  -2  -1  10        1.94       19.93     23.76 o 
  -1  -1  10    16885.12    14626.79    387.20 o 
   0  -1  10     1620.85     1935.36    297.40 o 
   1  -1  10      406.11      377.95     40.66 o 
   2  -1  10      906.85      767.98    109.84 o 
   3  -1  10     2751.36     2838.58    385.26 o 
   4  -1  10     5093.65     5630.64    185.98 o 
   5  -1  10     1205.13     1273.92     79.91 o 
   6  -1  10      295.16      444.79     63.65 o 
  -5   0  10    10666.26    15391.11    452.77 o 
  -4   0  10    11480.81    11119.20    318.41 o 
  -2   0  10     4767.18     4594.70    141.79 o 
  -1   0  10      481.01      502.61     38.37 o 
   0   0  10      230.15      259.97     19.34 o 
   1   0  10     3242.39     3594.72    273.35 o 
   2   0  10     9273.98     9169.26    926.53 o 
   3   0  10       87.68       53.66     39.86 o 
   4   0  10     8338.33     8661.98    252.88 o 
   5   0  10    16957.22    19175.93    517.11 o 
   6   0  10      973.57      917.65     60.66 o 
   7   0  10     7712.68     7681.45    231.62 o 
  -5   1  10      214.46      356.54     56.74 o 
  -4   1  10     5327.79     5332.85    171.20 o 
  -3   1  10      526.43      692.89     60.62 o 
  -2   1  10     2267.76     1886.07    446.45 o 
  -1   1  10       98.08      144.62     20.82 o 
   0   1  10     1303.03     1449.83     89.05 o 
   1   1  10    10236.63    10107.56    192.79 o 
   2   1  10      795.30      953.49     70.16 o 
   3   1  10       36.00      231.49     35.26 o 
   4   1  10       42.82       88.92     29.89 o 
   5   1  10     1198.81     1280.10     63.01 o 
   6   1  10     1851.44     1795.38     82.31 o 
   7   1  10       32.05      128.77     41.39 o 
  -5   2  10     9102.30    10457.97    303.16 o 
  -4   2  10       24.06      106.54     36.79 o 
  -3   2  10    18901.37    20011.85    377.50 o 
  -2   2  10      287.75      265.08     27.05 o 
  -1   2  10      324.48      304.26     36.05 o 
   0   2  10      642.40      686.78     90.19 o 
   1   2  10      423.62      433.78     51.65 o 
   2   2  10     3477.73     3469.26    199.75 o 
   3   2  10       10.81       -5.79     61.70 o 
   4   2  10    11895.47    11593.01    315.22 o 
   5   2  10     6055.87     5740.57    170.71 o 
   6   2  10    17538.88    21773.46    581.43 o 
  -4   3  10      498.04      471.05     52.94 o 
  -3   3  10     2081.94     2499.35     72.36 o 
  -2   3  10     4713.05     4600.39    103.99 o 
  -1   3  10     1281.77     1245.21    117.60 o 
   0   3  10      622.03      611.09     34.97 o 
   1   3  10     5162.88     4884.50    152.76 o 
   2   3  10      798.64      696.84     30.89 o 
   3   3  10     5539.37     5546.02    440.23 o 
   4   3  10       56.24      107.69     19.42 o 
   5   3  10      624.32      619.30     48.35 o 
   6   3  10     1576.19     1515.97     75.34 o 
  -4   4  10     1080.53     1236.80     55.36 o 
  -3   4  10     1248.70     1318.68    109.10 o 
  -2   4  10     5064.19     5758.38    736.70 o 
  -1   4  10     5752.33     5660.50    183.82 o 
   0   4  10      633.80      547.22     49.12 o 
   1   4  10     2769.76     2699.36     99.46 o 
   2   4  10     2687.68     2438.99     85.57 o 
   3   4  10    12208.16    11855.99    320.62 o 
   4   4  10      200.60      210.35     24.92 o 
   5   4  10     4100.19     4096.71    132.10 o 
   6   4  10     3723.35     3356.95    115.76 o 
  -3   5  10     2181.36     2313.45     72.37 o 
  -2   5  10     8923.51     7869.10    236.95 o 
  -1   5  10     3552.39     3666.84    143.56 o 
   0   5  10     1189.49     1031.81     64.54 o 
   1   5  10     1893.49     1688.05     76.94 o 
   2   5  10      150.18      244.57     39.10 o 
   3   5  10     2093.49     2058.77     81.58 o 
   4   5  10       72.73       65.92     31.43 o 
   5   5  10     3079.53     3127.18     85.95 o 
  -1   6  10        3.41      -42.15     42.15 o 
   0   6  10       46.35       88.15     39.09 o 
   1   6  10      846.39      716.25     52.97 o 
   2   6  10      109.11      240.72     41.40 o 
   3   6  10     2358.45     2686.73    103.16 o 
   4   6  10    13729.75    13947.06    381.77 o 
  -2  -5  11      189.70      174.05     46.00 o 
  -1  -5  11       13.11       26.83     45.22 o 
   0  -5  11     4955.64     3045.87    106.76 o 
   1  -5  11      671.54      548.71     47.58 o 
   2  -5  11       21.16      -26.83     27.59 o 
  -3  -4  11    16173.95    14184.00    386.83 o 
  -2  -4  11       88.88      121.12     32.96 o 
  -1  -4  11    17926.29    15607.70    422.02 o 
   0  -4  11    11691.89     9437.48    267.42 o 
   1  -4  11     9966.61     6691.29    193.84 o 
   2  -4  11    10770.80    11382.24   1346.81 o 
   3  -4  11     2259.59     2434.15    240.55 o 
   4  -4  11      377.86      327.59     37.40 o 
  -4  -3  11     6144.81     5711.64    174.42 o 
  -3  -3  11     3282.21     3076.10    114.16 o 
  -2  -3  11      117.96       97.36     29.13 o 
  -1  -3  11      432.31      420.39     41.43 o 
   0  -3  11     1307.52     1053.69     55.34 o 
   1  -3  11     1420.28     1602.17    226.78 o 
   2  -3  11     1866.80     2035.70    494.73 o 
   3  -3  11     4492.25     4553.19    566.48 o 
   4  -3  11      950.91      985.37    119.79 o 
   5  -3  11    12241.16    12395.89    354.21 o 
  -4  -2  11     9535.11    10002.39    287.92 o 
  -3  -2  11    17025.81    17738.82    476.88 o 
  -2  -2  11     6799.00     5186.61    153.90 o 
  -1  -2  11    21692.46    20348.74    535.37 o 
   0  -2  11    19833.72    18217.99    481.02 o 
   1  -2  11    12803.11    12874.01   1068.44 o 
   2  -2  11      246.26      269.17     59.81 o 
   3  -2  11    14273.24    15057.43    918.78 o 
   4  -2  11     1596.11     1444.78     51.75 o 
   5  -2  11      573.64      648.36     73.66 o 
  -5  -1  11      210.26      169.45     50.61 o 
  -4  -1  11      459.50      488.66     59.07 o 
  -3  -1  11     1054.68     1009.27     58.38 o 
  -2  -1  11      516.28      542.48     46.04 o 
  -1  -1  11     5675.71     4724.13    138.90 o 
   0  -1  11       32.93       21.43     16.01 o 
   1  -1  11     1400.92     1320.02     42.55 o 
   2  -1  11     7829.64     7500.41    589.80 o 
   3  -1  11      738.57      906.63     42.72 o 
   4  -1  11      895.65      943.70     73.71 o 
   5  -1  11     6406.69     6513.79    218.83 o 
   6  -1  11     2818.51     2771.30    125.58 o 
  -5   0  11      221.04      178.66     49.07 o 
  -4   0  11    12744.04    12818.96    361.95 o 
  -3   0  11     9619.27     9787.32    278.16 o 
  -2   0  11    29962.96    34706.00    904.49 o 
  -1   0  11      334.30      292.23     33.75 o 
   0   0  11    18953.65    18584.39    938.37 o 
   1   0  11     1586.69     1817.43    284.99 o 
   2   0  11    19209.04    20432.93    400.61 o 
   3   0  11      102.60      183.99     49.83 o 
   4   0  11     4670.04     4476.90    155.55 o 
   5   0  11     1123.35     1001.67     69.90 o 
   6   0  11     1158.21     1026.20     63.75 o 
  -4   1  11     5068.91     6834.03    234.48 o 
  -3   1  11      289.65      246.17     43.71 o 
  -2   1  11      990.09     1046.86     62.21 o 
  -1   1  11      247.80      251.74     70.55 o 
   0   1  11        5.21       64.20     23.38 o 
   1   1  11     1386.94     1668.26    230.66 o 
   2   1  11        8.02      219.21     47.52 o 
   3   1  11     3900.10     3579.39    125.21 o 
   4   1  11     8425.72     7455.67    216.78 o 
   5   1  11     3175.20     2831.31    107.21 o 
   6   1  11     4580.27     4216.07    143.01 o 
  -4   2  11      641.70      655.34     75.20 o 
  -3   2  11     7109.31     6206.40    188.07 o 
  -2   2  11     2425.38     2696.03    102.45 o 
  -1   2  11    43998.82    48949.68   1085.62 o 
   0   2  11     9724.26    11611.81   1199.81 o 
   1   2  11    14626.55    15429.04    418.37 o 
   2   2  11     9190.34     9339.75    384.61 o 
   3   2  11       67.91       68.22     28.36 o 
   4   2  11     5472.08     5036.11    155.78 o 
   5   2  11     3790.38     3376.53    115.82 o 
   6   2  11      207.73      222.36     42.94 o 
  -3   3  11      186.79      243.46     31.71 o 
  -2   3  11     3828.22     4777.09    257.18 o 
  -1   3  11      169.40      255.98     92.77 o 
   0   3  11       52.04       73.59     39.09 o 
   1   3  11     3105.69     3440.94    129.61 o 
   2   3  11      508.50      564.71     45.27 o 
   3   3  11      809.24      801.69     33.64 o 
   4   3  11      377.67      345.93     36.05 o 
   5   3  11     3403.13     3237.74    113.40 o 
  -3   4  11     9151.48    10564.48    368.61 o 
  -2   4  11     5498.68     6011.56    209.50 o 
  -1   4  11     6048.74     5714.38    184.59 o 
   0   4  11     1767.50     1760.65     92.30 o 
   1   4  11    28878.28    25859.60    683.86 o 
   2   4  11     3259.39     3326.68    115.72 o 
   3   4  11    11704.99    10202.62    282.27 o 
   4   4  11        0.96       41.39     33.72 o 
   5   4  11      279.07      366.55     51.38 o 
  -1   5  11       44.58      126.47     50.59 o 
   0   5  11     3625.46     3574.01    145.86 o 
   1   5  11     1233.32     1320.66     73.75 o 
   2   5  11      278.63      288.34     39.11 o 
   3   5  11     1389.20     1407.83     72.24 o 
   4   5  11     2162.86     2604.04    103.88 o 
  -2  -4  12     3177.06     2699.81    102.53 o 
  -1  -4  12     3608.80     2799.52    103.40 o 
   0  -4  12       58.24       61.32     40.63 o 
   1  -4  12    10171.86     6410.64    188.25 o 
   2  -4  12     2400.90     2637.77    224.81 o 
   3  -4  12     3090.42     3053.01    536.47 o 
  -3  -3  12       10.00      -10.73     37.56 o 
  -2  -3  12     4024.32     3931.12    128.98 o 
  -1  -3  12      233.77      234.64     42.94 o 
   0  -3  12     9496.84     8848.73    251.39 o 
   1  -3  12      364.40      273.05     49.09 o 
   2  -3  12      131.49      123.05     27.98 o 
   3  -3  12       34.82       34.13     23.11 o 
   4  -3  12     2678.38     2970.91    528.00 o 
  -3  -2  12       33.26       32.96     25.29 o 
  -2  -2  12     4365.70     4508.84    146.09 o 
  -1  -2  12     3135.49     2967.87    103.35 o 
   0  -2  12      145.94      184.00     36.03 o 
   1  -2  12    15799.29    18098.66   1608.58 o 
   2  -2  12     2015.16     1722.55    228.18 o 
   3  -2  12    11809.92    12941.09    884.86 o 
  -4  -1  12       40.03      111.91     39.86 o 
  -3  -1  12     3504.68     3417.37    119.60 o 
  -2  -1  12      367.17      407.28     42.95 o 
  -1  -1  12      470.85      493.30     37.59 o 
   0  -1  12     1563.65     1671.69     73.05 o 
   1  -1  12     6521.89     7295.21    508.45 o 
   2  -1  12    11071.85    12062.12   1460.24 o 
   3  -1  12       10.32      161.72     45.22 o 
   4  -1  12      445.46      533.91     67.51 o 
   5  -1  12        8.65      -42.16     42.16 o 
  -4   0  12        6.25      -31.42     35.26 o 
  -3   0  12     4929.78     4888.95    164.02 o 
  -2   0  12      710.60      614.80     54.50 o 
  -1   0  12     1169.45     1335.30     65.31 o 
   0   0  12    16610.18    20630.12    387.88 o 
   1   0  12       40.38       70.80     22.28 o 
   2   0  12    13553.32    13215.82    360.85 o 
   3   0  12     7393.93     7836.11    238.05 o 
   4   0  12    12341.21    11411.23    332.79 o 
   5   0  12     3511.46     3422.45    138.10 o 
  -3   1  12       59.14       50.59     46.76 o 
  -2   1  12     4046.24     3679.07    125.93 o 
  -1   1  12     7881.19     8853.17    178.68 o 
   0   1  12     1839.98     2195.61     63.86 o 
   1   1  12      487.36      408.17     47.57 o 
   2   1  12      813.32      720.92     52.97 o 
   3   1  12     5475.30     5070.52    168.94 o 
   4   1  12     1649.04     1297.19     81.51 o 
   5   1  12     1239.32     1183.86     80.67 o 
  -3   2  12     1807.00     2424.02    128.43 o 
  -2   2  12     1078.19     1221.33     64.52 o 
  -1   2  12        4.39      -16.11     44.84 o 
   0   2  12     1967.93     2204.72     91.57 o 
   1   2  12     9152.95     8818.36    247.51 o 
   3   2  12    16193.24    15407.61    422.39 o 
   4   2  12    11543.11     9917.35    279.70 o 
   5   2  12       80.08      169.41     39.09 o 
  -2   3  12      698.08     1188.87    229.86 o 
  -1   3  12      692.41      797.42     62.17 o 
   0   3  12     3952.79     3610.43    123.59 o 
   1   3  12     4088.84     4299.31    146.81 o 
   2   3  12     2454.92     2808.88    112.45 o 
   4   3  12     1966.38     1700.95     79.24 o 
   5   3  12       22.57       56.72     38.32 o 
  -1   4  12    12884.27    12589.37    353.93 o 
   0   4  12     1847.22     1779.82     93.84 o 
   1   4  12     4485.59     4336.78    162.34 o 
   2   4  12      208.60      211.62     45.24 o 
   3   4  12    13086.28    13656.92    376.89 o 
   1   5  12     7811.51     6621.97    208.35 o 
   2   5  12     3342.97     2958.90    114.90 o 
  -1  -3  13      398.53      441.03     46.02 o 
   0  -3  13     1511.98     1765.51     81.47 o 
   1  -3  13      490.38      502.49     52.17 o 
   2  -3  13     6386.13     6247.85    730.50 o 
  -2  -2  13    10866.62    12315.74    345.53 o 
  -1  -2  13     5347.86     4540.62    140.90 o 
   0  -2  13      891.35      986.57     56.81 o 
   1  -2  13     2197.02     2175.72    264.00 o 
   2  -2  13      357.99      264.79     33.85 o 
   3  -2  13      111.90      231.03     70.91 o 
  -2  -1  13       29.47       14.56     26.83 o 
  -1  -1  13       38.23       50.59     32.96 o 
   0  -1  13       98.48       76.66     26.06 o 
   1  -1  13      632.13      653.47     46.04 o 
   2  -1  13       23.29        9.58     62.09 o 
   3  -1  13       18.00      -25.29     25.29 o 
   4  -1  13    12359.39    12369.16    351.93 o 
  -2   0  13     1372.44     1569.14     79.92 o 
  -1   0  13     1458.13     1240.54     59.18 o 
   0   0  13     8175.37    11038.75    313.81 o 
   1   0  13      264.12      310.21    130.75 o 
   2   0  13      637.71      584.76     61.39 o 
   3   0  13     1955.11     1974.10     83.86 o 
   4   0  13     3085.02     2763.53    123.34 o 
  -2   1  13       70.50       68.22     52.13 o 
  -1   1  13     4402.23     4998.49    163.09 o 
   0   1  13      101.63       85.46     21.83 o 
   2   1  13     1327.15     1199.53     62.24 o 
   3   1  13     1372.01     1418.59     82.99 o 
   4   1  13      247.52      111.95     55.98 o 
  -2   2  13      105.53      142.45     69.38 o 
  -1   2  13      385.07      474.78     37.18 o 
   0   2  13      246.88      236.95     46.78 o 
   3   2  13      170.76      128.81     52.14 o 
   4   2  13     1162.44     1023.87     79.88 o 
  -1   3  13      190.04      222.35     49.07 o 
   0   3  13       60.52        9.96     38.33 o 
   1   3  13     4024.06     4076.01    137.46 o 
   0  -1  14     6398.26     7075.99    212.47 o 
   1  -1  14     4466.03     4707.33    172.71 o 
   2  -1  14      144.21      193.96     50.60 o 
   0   0  14      616.70      880.89     62.92 o 
   2   0  14     9646.47     9686.44    278.47 o 
                                                 
